# Supplementary material for: Genetic Effects on the Gut Microbiota Assemblages of Hybrid Fish From Parents With Different Feeding Habits
Source: Front Microbiol. 2018 Dec 4;9:2972. doi: 10.3389/fmicb.2018.02972 (PMC6288232; doi:10.3389/fmicb.2018.02972)
Supplement: DATA SHEET S1 — Basic information of gut microbiota in all fish sample. [file Data_Sheet_1.xlsx]

## Sheet: OTU表
Domain	Kingdom	Phylum	Class	Order	Family	Genus	Species	OTU	BSB1	BSB2	BSB3	BSB4	BT-F1_1	BT-F1_2	BT-F1_3	BT-F1_4	TC1	TC2	TC3	TC4	TB-F1_1	TB-F1_2	TB-F1_3	TB-F1_4	SUM
d__Bacteria	k__norank	p__Firmicutes	c__Clostridia	o__Clostridiales	f__Family_XIII	g__[Eubacterium]_brachy_group	s__uncultured_bacterium_g__[Eubacterium]_brachy_group	OTU453	0	0	2	0	0	0	1	0	0	0	0	0	0	0	0	0	3
d__Bacteria	k__norank	p__Firmicutes	c__Clostridia	o__Clostridiales	f__Peptostreptococcaceae	g__Acetoanaerobium	s__uncultured_bacterium_g__Acetoanaerobium	OTU828	382	0	0	0	0	0	0	0	0	0	0	0	0	0	0	0	382
d__Bacteria	k__norank	p__Firmicutes	c__Clostridia	o__Clostridiales	f__Eubacteriaceae	g__Acetobacterium	s__unclassified_g__Acetobacterium	OTU394	0	0	34	0	0	0	11	0	0	0	0	0	0	0	0	0	45
d__Bacteria	k__norank	p__Proteobacteria	c__Betaproteobacteria	o__Burkholderiales	f__Alcaligenaceae	g__Achromobacter	s__unclassified_g__Achromobacter	OTU1068	65	0	0	0	1	0	1	15	6	1	6	4	0	16	4	0	119
d__Bacteria	k__norank	p__Actinobacteria	c__Actinobacteria	o__Frankiales	f__Acidothermaceae	g__Acidothermus	s__uncultured_Actinoallomurus_sp.	OTU770	0	0	0	0	0	0	0	4	0	0	0	0	0	0	0	0	4
d__Bacteria	k__norank	p__Actinobacteria	c__Actinobacteria	o__Frankiales	f__Acidothermaceae	g__Acidothermus	s__uncultured_Thermomonosporaceae_bacterium	OTU775	0	0	0	0	0	0	0	4	0	0	0	1	0	0	0	0	5
d__Bacteria	k__norank	p__Proteobacteria	c__Betaproteobacteria	o__Burkholderiales	f__Comamonadaceae	g__Acidovorax	s__unclassified_g__Acidovorax	OTU18	3	0	2	2	0	0	0	0	2	0	0	0	0	1	0	0	10
d__Bacteria	k__norank	p__Proteobacteria	c__Gammaproteobacteria	o__Pseudomonadales	f__Moraxellaceae	g__Acinetobacter	s__unclassified_g__Acinetobacter	OTU331	6	0	0	1	0	0	0	12	6	2	44	4	1	5	0	0	81
d__Bacteria	k__norank	p__Proteobacteria	c__Gammaproteobacteria	o__Pseudomonadales	f__Moraxellaceae	g__Acinetobacter	s__unclassified_g__Acinetobacter	OTU565	2	0	0	0	0	0	0	0	0	0	0	1	0	0	0	0	3
d__Bacteria	k__norank	p__Proteobacteria	c__Gammaproteobacteria	o__Pseudomonadales	f__Moraxellaceae	g__Acinetobacter	s__Acinetobacter_ursingii	OTU136	0	0	0	0	2	0	0	0	1	2	2	1	0	1	0	0	9
d__Bacteria	k__norank	p__Proteobacteria	c__Gammaproteobacteria	o__Pseudomonadales	f__Moraxellaceae	g__Acinetobacter	s__unclassified_g__Acinetobacter	OTU683	21	0	0	0	5	0	0	9	0	0	2	1	0	7	0	0	45
d__Bacteria	k__norank	p__Proteobacteria	c__Gammaproteobacteria	o__Pseudomonadales	f__Moraxellaceae	g__Acinetobacter	s__Acinetobacter_junii_NIPH_182	OTU262	20	0	0	0	6	0	0	18	1	0	7	13	1	50	1	0	117
d__Bacteria	k__norank	p__Actinobacteria	c__Actinobacteria	o__Actinomycetales	f__Actinomycetaceae	g__Actinomyces	s__unclassified_g__Actinomyces	OTU102	0	0	2	0	0	0	5	0	0	0	0	0	0	2	32	1	42
d__Bacteria	k__norank	p__Proteobacteria	c__Gammaproteobacteria	o__Aeromonadales	f__Aeromonadaceae	g__Aeromonas	s__unclassified_g__Aeromonas	OTU32	0	0	275	20	14	0	1	0	0	0	0	0	1	0	2	0	313
d__Bacteria	k__norank	p__Proteobacteria	c__Gammaproteobacteria	o__Aeromonadales	f__Aeromonadaceae	g__Aeromonas	s__unclassified_g__Aeromonas	OTU33	0	2	1	0	3	0	0	0	0	0	1	0	0	0	2	0	9
d__Bacteria	k__norank	p__Proteobacteria	c__Gammaproteobacteria	o__Aeromonadales	f__Aeromonadaceae	g__Aeromonas	s__unclassified_g__Aeromonas	OTU10	3216	8459	2635	8992	10510	7096	0	3580	4362	8	1939	87	3552	2893	14543	0	71872
d__Bacteria	k__norank	p__Proteobacteria	c__Gammaproteobacteria	o__Aeromonadales	f__Aeromonadaceae	g__Aeromonas	s__unclassified_g__Aeromonas	OTU16	0	0	118	4	6	0	0	0	0	0	0	0	1	0	4	0	133
d__Bacteria	k__norank	p__Proteobacteria	c__Gammaproteobacteria	o__Aeromonadales	f__Aeromonadaceae	g__Aeromonas	s__uncultured_gamma_proteobacterium_g__Aeromonas	OTU400	0	0	95	6	0	0	0	0	2	0	0	0	0	0	0	0	103
d__Bacteria	k__norank	p__Proteobacteria	c__Gammaproteobacteria	o__Aeromonadales	f__Aeromonadaceae	g__Aeromonas	s__unclassified_g__Aeromonas	OTU1	1	17	7	7	3	15	0	0	1	0	0	0	1	0	0	0	52
d__Bacteria	k__norank	p__Proteobacteria	c__Alphaproteobacteria	o__Rhizobiales	f__Bradyrhizobiaceae	g__Afipia	s__unclassified_g__Afipia	OTU845	216	0	0	1	2	1	0	17	1	0	4	3	0	13	2	1	261
d__Bacteria	k__norank	p__Verrucomicrobia	c__Verrucomicrobiae	o__Verrucomicrobiales	f__Verrucomicrobiaceae	g__Akkermansia	s__unclassified_g__Akkermansia	OTU656	0	0	0	0	0	0	0	0	0	0	0	0	0	5	0	0	5
d__Bacteria	k__norank	p__Planctomycetes	c__Phycisphaerae	o__Phycisphaerales	f__Phycisphaeraceae	g__AKYG587	s__uncultured_bacterium_g__AKYG587	OTU1041	46	0	0	0	0	0	0	3	0	0	0	0	0	0	0	0	49
d__Bacteria	k__norank	p__Proteobacteria	c__Gammaproteobacteria	o__Oceanospirillales	f__Alcanivoracaceae	g__Alcanivorax	s__Alcanivorax_venustensis	OTU515	0	0	0	0	0	0	0	0	0	0	2	1	0	11	2	0	16
d__Bacteria	k__norank	p__Proteobacteria	c__Gammaproteobacteria	o__Alteromonadales	f__Alteromonadaceae	g__Alishewanella	s__uncultured_bacterium_g__Alishewanella	OTU119	14	0	0	0	0	0	0	0	1	0	0	0	0	0	0	0	15
d__Bacteria	k__norank	p__Bacteroidetes	c__Bacteroidia	o__Bacteroidales	f__Rikenellaceae	g__Alistipes	s__unclassified_g__Alistipes	OTU644	0	0	0	0	0	0	0	0	0	0	0	0	0	16	0	0	16
d__Bacteria	k__norank	p__Bacteroidetes	c__Bacteroidia	o__Bacteroidales	f__Rikenellaceae	g__Alistipes	s__uncultured_Bacteroidetes_bacterium_g__Alistipes	OTU693	0	0	0	0	0	0	0	0	0	0	0	0	0	18	0	0	18
d__Bacteria	k__norank	p__Actinobacteria	c__Actinobacteria	o__Micrococcales	f__Microbacteriaceae	g__Alpinimonas	s__uncultured_bacterium_g__Alpinimonas	OTU792	0	0	0	0	0	0	0	0	1	0	7	0	0	0	0	0	8
d__Bacteria	k__norank	p__Actinobacteria	c__Actinobacteria	o__Micrococcales	f__Microbacteriaceae	g__Alpinimonas	s__uncultured_bacterium_g__Alpinimonas	OTU1058	33	0	10	1	0	0	11	196	11	1	29	0	1	0	0	1	294
d__Bacteria	k__norank	p__Proteobacteria	c__Alphaproteobacteria	o__Rhizobiales	f__Rhizobiales_Incertae_Sedis	g__Alsobacter	s__uncultured_bacterium_g__Alsobacter	OTU338	13	0	0	0	0	2	4	89	10	0	17	1	0	0	0	2	138
d__Bacteria	k__norank	p__Proteobacteria	c__Gammaproteobacteria	o__Alteromonadales	f__Alteromonadaceae	g__Alteromonas	s__unclassified_g__Alteromonas	OTU736	0	0	0	0	0	0	0	8	0	0	0	0	0	0	0	0	8
d__Bacteria	k__norank	p__Proteobacteria	c__Alphaproteobacteria	o__Rhodobacterales	f__Rhodobacteraceae	g__Amaricoccus	s__unclassified_g__Amaricoccus	OTU667	0	0	0	0	0	0	0	0	0	0	0	0	0	7	0	0	7
d__Bacteria	k__norank	p__Proteobacteria	c__Alphaproteobacteria	o__Rhodobacterales	f__Rhodobacteraceae	g__Amaricoccus	s__uncultured_Amaricoccus_sp._g__Amaricoccus	OTU1070	2	0	0	0	0	0	0	0	1	0	0	0	0	0	0	0	3
d__Bacteria	k__norank	p__Proteobacteria	c__Deltaproteobacteria	o__Myxococcales	f__Archangiaceae	g__Anaeromyxobacter	s__uncultured_Anaeromyxobacter_sp._g__Anaeromyxobacter	OTU847	17	0	0	0	0	0	0	2	0	0	0	0	0	0	0	0	19
d__Bacteria	k__norank	p__Firmicutes	c__Clostridia	o__Clostridiales	f__Lachnospiraceae	g__Anaerosporobacter	s__Blattella_germanica__German_cockroach__g__Anaerosporobacter	OTU649	0	0	0	0	0	0	0	0	0	0	0	0	0	20	0	0	20
d__Bacteria	k__norank	p__Firmicutes	c__Bacilli	o__Bacillales	f__Bacillaceae	g__Anoxybacillus	s__Anoxybacillus_flavithermus_subsp._flavithermus	OTU999	40	0	0	0	0	0	0	0	0	0	0	0	0	0	0	0	40
d__Bacteria	k__norank	p__Proteobacteria	c__Betaproteobacteria	o__Burkholderiales	f__Comamonadaceae	g__Aquabacterium	s__uncultured_Burkholderiales_bacterium_g__Aquabacterium	OTU631	20	0	0	0	1	0	1	14	15	1	13	7	0	50	4	0	126
d__Bacteria	k__norank	p__Proteobacteria	c__Betaproteobacteria	o__Burkholderiales	f__Comamonadaceae	g__Aquabacterium	s__unclassified_g__Aquabacterium	OTU455	0	0	0	0	0	0	0	0	0	0	0	0	0	0	0	1	1
d__Bacteria	k__norank	p__Proteobacteria	c__Alphaproteobacteria	o__Rhizobiales	f__Phyllobacteriaceae	g__Aquamicrobium	s__uncultured_bacterium_g__Aquamicrobium	OTU972	25	0	0	0	0	0	0	10	0	0	0	0	0	0	0	0	35
d__Bacteria	k__norank	p__Bacteroidetes	c__Sphingobacteriia	o__Sphingobacteriales	f__Chitinophagaceae	g__Arachidicoccus	s__uncultured_bacterium_g__Arachidicoccus	OTU691	0	0	0	0	0	0	0	0	0	0	0	0	0	5	0	0	5
d__Bacteria	k__norank	p__Proteobacteria	c__Epsilonproteobacteria	o__Campylobacterales	f__Campylobacteraceae	g__Arcobacter	s__Arcobacter_cryaerophilus	OTU919	3	0	0	0	0	0	0	0	0	0	0	0	0	0	0	0	3
d__Bacteria	k__norank	p__Proteobacteria	c__Gammaproteobacteria	o__Xanthomonadales	f__Xanthomonadaceae	g__Arenimonas	s__Aquimonas_sp._BUT-1	OTU1028	21	0	0	0	0	0	0	0	0	0	0	0	0	0	0	0	21
d__Bacteria	k__norank	p__Proteobacteria	c__Betaproteobacteria	o__Rhodocyclales	f__Rhodocyclaceae	g__Azoarcus	s__uncultured_bacterium_g__Azoarcus	OTU825	2	0	0	0	0	0	0	1	0	0	0	3	0	3	0	0	9
d__Bacteria	k__norank	p__Proteobacteria	c__Betaproteobacteria	o__Rhodocyclales	f__Rhodocyclaceae	g__Azoarcus	s__uncultured_bacterium_g__Azoarcus	OTU749	12	0	0	0	0	0	0	2	0	0	0	0	0	0	0	0	14
d__Bacteria	k__norank	p__Proteobacteria	c__Alphaproteobacteria	o__Rhodospirillales	f__Rhodospirillaceae	g__Azospirillum	s__unclassified_g__Azospirillum	OTU556	6	0	0	0	0	0	0	0	0	0	0	0	0	0	0	0	6
d__Bacteria	k__norank	p__Firmicutes	c__Bacilli	o__Bacillales	f__Bacillaceae	g__Bacillus	s__unclassified_g__Bacillus	OTU125	33	0	0	0	0	0	0	0	0	0	0	0	0	0	3	0	36
d__Bacteria	k__norank	p__Firmicutes	c__Bacilli	o__Bacillales	f__Bacillaceae	g__Bacillus	s__unclassified_g__Bacillus	OTU469	2	0	0	0	0	0	0	3	0	0	0	0	0	0	0	0	5
d__Bacteria	k__norank	p__Firmicutes	c__Bacilli	o__Bacillales	f__Bacillaceae	g__Bacillus	s__unclassified_g__Bacillus	OTU299	0	0	0	0	0	0	0	0	0	0	0	0	0	0	1	0	1
d__Bacteria	k__norank	p__Firmicutes	c__Bacilli	o__Bacillales	f__Bacillaceae	g__Bacillus	s__Bacillus_thermoamylovorans	OTU577	0	0	0	0	0	0	0	0	0	0	0	0	0	0	5	0	5
d__Bacteria	k__norank	p__Firmicutes	c__Bacilli	o__Bacillales	f__Bacillaceae	g__Bacillus	s__unclassified_g__Bacillus	OTU66	1	0	0	0	0	0	0	6	1	0	0	0	0	0	0	0	8
d__Bacteria	k__norank	p__Firmicutes	c__Bacilli	o__Bacillales	f__Bacillaceae	g__Bacillus	s__Bacillus_endophyticus	OTU281	0	0	0	1	0	0	0	0	0	0	0	0	0	0	3	0	4
d__Bacteria	k__norank	p__Bacteroidetes	c__Bacteroidia	o__Bacteroidales	f__Bacteroidaceae	g__Bacteroides	s__uncultured_bacterium_g__Bacteroides	OTU612	0	2190	89	7	1613	1835	0	0	3	2	0	0	680	0	0	0	6419
d__Bacteria	k__norank	p__Bacteroidetes	c__Bacteroidia	o__Bacteroidales	f__Bacteroidaceae	g__Bacteroides	s__Bacteroides_vulgatus_ATCC_8482	OTU185	0	0	0	0	0	0	0	0	0	0	0	0	1	1	1	0	3
d__Bacteria	k__norank	p__Bacteroidetes	c__Bacteroidia	o__Bacteroidales	f__Bacteroidaceae	g__Bacteroides	s__unclassified_g__Bacteroides	OTU628	0	0	0	0	0	0	0	0	0	0	0	0	0	21	0	0	21
d__Bacteria	k__norank	p__Bacteroidetes	c__Bacteroidia	o__Bacteroidales	f__Bacteroidaceae	g__Bacteroides	s__Bacteroidaceae_bacterium_MS4	OTU606	0	0	46	1	0	0	0	0	0	0	0	0	0	0	4	0	51
d__Bacteria	k__norank	p__Bacteroidetes	c__Bacteroidia	o__Bacteroidales	f__Bacteroidaceae	g__Bacteroides	s__Bacteroides_fragilis_g__Bacteroides	OTU190	0	0	0	0	0	0	0	0	0	0	2	0	0	6	0	0	8
d__Bacteria	k__norank	p__Bacteroidetes	c__Bacteroidia	o__Bacteroidales	f__Bacteroidaceae	g__Bacteroides	s__unclassified_g__Bacteroides	OTU637	0	0	0	0	0	0	0	0	0	0	0	0	0	15	0	0	15
d__Bacteria	k__norank	p__Proteobacteria	c__Deltaproteobacteria	o__Bdellovibrionales	f__Bdellovibrionaceae	g__Bdellovibrio	s__uncultured_bacterium_g__Bdellovibrio	OTU283	0	0	0	0	0	0	0	1	0	0	4	0	0	0	0	0	5
d__Bacteria	k__norank	p__Proteobacteria	c__Deltaproteobacteria	o__Bdellovibrionales	f__Bdellovibrionaceae	g__Bdellovibrio	s__uncultured_bacterium_g__Bdellovibrio	OTU127	13	0	0	0	1	0	1	9	1	3	0	2	0	24	1	0	55
d__Bacteria	k__norank	p__Actinobacteria	c__Actinobacteria	o__Bifidobacteriales	f__Bifidobacteriaceae	g__Bifidobacterium	s__Bifidobacterium_pseudocatenulatum_DSM_20438__JCM_1200__LMG_10505	OTU635	0	0	0	0	2	0	0	0	1	0	1	3	0	12	1	0	20
d__Bacteria	k__norank	p__Actinobacteria	c__Actinobacteria	o__Bifidobacteriales	f__Bifidobacteriaceae	g__Bifidobacterium	s__unclassified_g__Bifidobacterium	OTU493	0	0	0	0	0	0	0	0	0	0	0	1	0	6	0	0	7
d__Bacteria	k__norank	p__Firmicutes	c__Clostridia	o__Clostridiales	f__Lachnospiraceae	g__Blautia	s__unclassified_g__Blautia	OTU1060	0	0	0	0	1	0	0	0	2	0	2	0	0	2	2	0	9
d__Bacteria	k__norank	p__Proteobacteria	c__Alphaproteobacteria	o__Rhizobiales	f__Bradyrhizobiaceae	g__Bosea	s__unclassified_g__Bosea	OTU411	0	0	2	1	0	0	14	1	0	1	0	0	0	0	0	0	19
d__Bacteria	k__norank	p__Proteobacteria	c__Alphaproteobacteria	o__Rhizobiales	f__Bradyrhizobiaceae	g__Bosea	s__unclassified_g__Bosea	OTU36	0	0	2	1	0	0	25	0	0	0	0	0	1	0	0	0	29
d__Bacteria	k__norank	p__Firmicutes	c__Bacilli	o__Bacillales	f__Paenibacillaceae	g__Brevibacillus	s__unclassified_g__Brevibacillus	OTU144	0	0	0	0	0	0	0	4	0	0	0	0	0	0	0	0	4
d__Bacteria	k__norank	p__Spirochaetae	c__Spirochaetes	o__Spirochaetales	f__Brevinemataceae	g__Brevinema	s__unclassified_g__Brevinema	OTU661	0	0	0	0	0	0	0	0	0	0	0	0	0	1184	0	0	1184
d__Bacteria	k__norank	p__Proteobacteria	c__Alphaproteobacteria	o__Caulobacterales	f__Caulobacteraceae	g__Brevundimonas	s__uncultured_organism_g__Brevundimonas	OTU478	0	0	0	0	0	0	0	1	0	0	1	0	0	0	0	0	2
d__Bacteria	k__norank	p__Proteobacteria	c__Alphaproteobacteria	o__Caulobacterales	f__Caulobacteraceae	g__Brevundimonas	s__Brevundimonas_nasdae	OTU522	0	0	0	0	2	0	0	1	0	0	2	1	0	10	0	0	16
d__Bacteria	k__norank	p__Proteobacteria	c__Alphaproteobacteria	o__Caulobacterales	f__Caulobacteraceae	g__Brevundimonas	s__Brevundimonas_nasdae	OTU675	0	0	0	0	0	0	0	4	0	0	6	4	0	22	0	1	37
d__Bacteria	k__norank	p__Acidobacteria	c__Acidobacteria	o__Solibacterales	f__Solibacteraceae__Subgroup_3_	g__Bryobacter	s__unclassified_g__Bryobacter	OTU751	0	0	0	0	0	0	0	3	0	0	0	0	0	0	0	0	3
d__Bacteria	k__norank	p__Acidobacteria	c__Acidobacteria	o__Solibacterales	f__Solibacteraceae__Subgroup_3_	g__Bryobacter	s__unclassified_g__Bryobacter	OTU96	0	0	0	0	0	0	0	0	0	0	0	0	0	7	0	0	7
d__Bacteria	k__norank	p__Acidobacteria	c__Acidobacteria	o__Solibacterales	f__Solibacteraceae__Subgroup_3_	g__Bryobacter	s__unclassified_g__Bryobacter	OTU834	13	0	0	0	0	0	0	0	0	0	0	0	0	0	0	0	13
d__Bacteria	k__norank	p__Bacteroidetes	c__Bacteroidia	o__Bacteroidales	f__Prolixibacteraceae	g__BSV13	s__uncultured_bacterium_g__BSV13	OTU591	0	0	41	0	0	0	0	0	0	0	0	0	0	0	0	0	41
d__Bacteria	k__norank	p__Proteobacteria	c__Betaproteobacteria	o__Burkholderiales	f__Burkholderiaceae	g__Burkholderia-Paraburkholderia	s__Paraburkholderia_caledonica	OTU676	6	0	0	0	0	0	0	9	10	2	6	13	0	53	4	0	103
d__Bacteria	k__norank	p__Proteobacteria	c__Betaproteobacteria	o__Burkholderiales	f__Burkholderiaceae	g__Burkholderia-Paraburkholderia	s__Paraburkholderia_ferrariae	OTU93	7	0	0	0	2	0	0	7	0	0	0	1	0	5	0	0	22
d__Bacteria	k__norank	p__Proteobacteria	c__Betaproteobacteria	o__Burkholderiales	f__Burkholderiaceae	g__Burkholderia-Paraburkholderia	s__unclassified_g__Burkholderia-Paraburkholderia	OTU681	13	0	0	0	3	0	0	10	0	0	2	9	1	45	0	0	83
d__Bacteria	k__norank	p__Chloroflexi	c__Caldilineae	o__Caldilineales	f__Caldilineaceae	g__Caldilinea	s__unclassified_g__Caldilinea	OTU462	0	0	1	0	0	0	0	0	0	0	0	0	0	0	0	0	1
d__Bacteria	k__norank	p__Deferribacteres	c__Deferribacteres	o__Unknown_Order_c__Deferribacteres	f__Unknown_Family_o__Unknown_Order_c__Deferribacteres	g__Caldithrix	s__bacterium_enrichment_culture_clone_Anammox_9	OTU1027	6	0	0	0	0	0	0	0	0	0	0	0	0	0	0	0	6
d__Bacteria	k__norank	p__Proteobacteria	c__Betaproteobacteria	o__Rhodocyclales	f__Rhodocyclaceae	g__Candidatus_Accumulibacter	s__unclassified_g__Candidatus_Accumulibacter	OTU424	0	0	5	0	0	0	0	0	0	0	0	0	0	0	0	0	5
d__Bacteria	k__norank	p__Proteobacteria	c__Betaproteobacteria	o__Rhodocyclales	f__Rhodocyclaceae	g__Candidatus_Accumulibacter	s__uncultured_Candidatus_Accumulibacter_sp.	OTU690	0	0	0	0	0	0	0	0	0	0	0	0	0	8	0	0	8
d__Bacteria	k__norank	p__Proteobacteria	c__Alphaproteobacteria	o__Rhodospirillales	f__Rhodospirillales_Incertae_Sedis	g__Candidatus_Alysiosphaera	s__uncultured_alpha_proteobacterium_g__Candidatus_Alysiosphaera	OTU856	17	0	0	0	0	0	0	0	0	0	0	0	0	0	0	0	17
d__Bacteria	k__norank	p__Proteobacteria	c__Gammaproteobacteria	o__Xanthomonadales	f__Xanthomonadales_Incertae_Sedis	g__Candidatus_Competibacter	s__unclassified_g__Candidatus_Competibacter	OTU257	0	0	0	0	0	0	0	0	0	0	0	0	1	0	0	0	1
d__Bacteria	k__norank	p__Proteobacteria	c__Gammaproteobacteria	o__Xanthomonadales	f__Xanthomonadales_Incertae_Sedis	g__Candidatus_Competibacter	s__uncultured_bacterium_g__Candidatus_Competibacter	OTU203	0	0	0	0	0	0	0	0	0	0	0	0	0	0	0	2	2
d__Bacteria	k__norank	p__Proteobacteria	c__Gammaproteobacteria	o__Xanthomonadales	f__Xanthomonadales_Incertae_Sedis	g__Candidatus_Competibacter	s__uncultured_gamma_proteobacterium_g__Candidatus_Competibacter	OTU51	0	0	2	0	0	0	3	0	0	0	0	0	0	0	0	0	5
d__Bacteria	k__norank	p__Proteobacteria	c__Gammaproteobacteria	o__Xanthomonadales	f__Xanthomonadales_Incertae_Sedis	g__Candidatus_Competibacter	s__uncultured_gamma_proteobacterium_g__Candidatus_Competibacter	OTU442	0	0	6	1	0	0	4	0	0	1	0	0	0	0	0	0	12
d__Bacteria	k__norank	p__Proteobacteria	c__Gammaproteobacteria	o__Xanthomonadales	f__Xanthomonadales_Incertae_Sedis	g__Candidatus_Competibacter	s__uncultured_bacterium_g__Candidatus_Competibacter	OTU296	0	0	0	0	0	0	0	0	1	0	0	0	0	0	0	0	1
d__Bacteria	k__norank	p__Proteobacteria	c__Gammaproteobacteria	o__Xanthomonadales	f__Xanthomonadales_Incertae_Sedis	g__Candidatus_Competibacter	s__uncultured_bacterium_g__Candidatus_Competibacter	OTU427	0	0	25	0	0	0	31	3	0	1	0	0	0	0	0	0	60
d__Bacteria	k__norank	p__Proteobacteria	c__Gammaproteobacteria	o__Xanthomonadales	f__Xanthomonadales_Incertae_Sedis	g__Candidatus_Competibacter	s__uncultured_bacterium_g__Candidatus_Competibacter	OTU423	0	0	8	1	0	0	0	0	0	0	0	0	0	0	0	0	9
d__Bacteria	k__norank	p__Proteobacteria	c__Gammaproteobacteria	o__Xanthomonadales	f__Xanthomonadales_Incertae_Sedis	g__Candidatus_Competibacter	s__uncultured_bacterium_g__Candidatus_Competibacter	OTU38	0	0	6	0	0	0	1	0	0	0	0	0	0	0	0	0	7
d__Bacteria	k__norank	p__Proteobacteria	c__Gammaproteobacteria	o__Xanthomonadales	f__Xanthomonadales_Incertae_Sedis	g__Candidatus_Competibacter	s__uncultured_bacterium_g__Candidatus_Competibacter	OTU639	0	0	2	0	0	0	0	0	0	0	0	0	0	13	0	0	15
d__Bacteria	k__norank	p__Proteobacteria	c__Gammaproteobacteria	o__Xanthomonadales	f__Xanthomonadales_Incertae_Sedis	g__Candidatus_Competibacter	s__uncultured_bacterium_g__Candidatus_Competibacter	OTU268	1	0	8	0	0	0	5	0	0	0	0	0	0	0	0	1	15
d__Bacteria	k__norank	p__Proteobacteria	c__Gammaproteobacteria	o__Xanthomonadales	f__Xanthomonadales_Incertae_Sedis	g__Candidatus_Competibacter	s__uncultured_gamma_proteobacterium_g__Candidatus_Competibacter	OTU420	0	0	2	0	0	0	0	0	0	0	0	0	0	0	0	0	2
d__Bacteria	k__norank	p__Proteobacteria	c__Gammaproteobacteria	o__Xanthomonadales	f__Xanthomonadales_Incertae_Sedis	g__Candidatus_Competibacter	s__uncultured_bacterium_g__Candidatus_Competibacter	OTU150	0	0	1	1	0	0	9	0	0	0	0	0	0	0	0	0	11
d__Bacteria	k__norank	p__Proteobacteria	c__Gammaproteobacteria	o__Xanthomonadales	f__Xanthomonadales_Incertae_Sedis	g__Candidatus_Competibacter	s__unclassified_g__Candidatus_Competibacter	OTU197	0	0	0	0	0	0	1	0	0	0	0	0	0	0	0	0	1
d__Bacteria	k__norank	p__Proteobacteria	c__Gammaproteobacteria	o__Xanthomonadales	f__Xanthomonadales_Incertae_Sedis	g__Candidatus_Competibacter	s__uncultured_bacterium_g__Candidatus_Competibacter	OTU158	0	0	2	0	0	0	3	0	0	1	0	0	0	0	0	0	6
d__Bacteria	k__norank	p__Proteobacteria	c__Gammaproteobacteria	o__Xanthomonadales	f__Xanthomonadales_Incertae_Sedis	g__Candidatus_Competibacter	s__unclassified_g__Candidatus_Competibacter	OTU254	0	0	4	0	0	0	1	0	0	0	0	0	0	0	0	0	5
d__Bacteria	k__norank	p__Elusimicrobia	c__Elusimicrobia	o__Lineage_I	f__Unknown_Family_o__Lineage_I	g__Candidatus_Endomicrobium	s__uncultured_bacterium_g__Candidatus_Endomicrobium	OTU899	21	0	0	0	0	0	0	0	0	0	0	0	0	0	0	0	21
d__Bacteria	k__norank	p__Acidobacteria	c__Acidobacteria	o__Acidobacteriales	f__Acidobacteriaceae__Subgroup_1_	g__Candidatus_Koribacter	s__uncultured_Acidobacteria_bacterium_g__Candidatus_Koribacter	OTU864	5	0	0	0	0	0	0	0	0	0	0	0	0	0	0	0	5
d__Bacteria	k__norank	p__Planctomycetes	c__Planctomycetacia	o__Brocadiales	f__Brocadiaceae	g__Candidatus_Kuenenia	s__uncultured_bacterium_g__Candidatus_Kuenenia	OTU905	8865	0	0	0	0	0	0	481	0	0	0	0	0	0	0	0	9346
d__Bacteria	k__norank	p__Proteobacteria	c__Betaproteobacteria	o__Methylophilales	f__Methylophilaceae	g__Candidatus_Methylopumilus	s__unclassified_g__Candidatus_Methylopumilus	OTU1062	3	0	0	0	0	0	0	0	6	0	6	0	0	0	0	0	15
d__Bacteria	k__norank	p__Actinobacteria	c__Actinobacteria	o__Acidimicrobiales	f__Acidimicrobiales_Incertae_Sedis	g__Candidatus_Microthrix	s__unclassified_g__Candidatus_Microthrix	OTU187	0	0	1	0	0	0	4	7	1	0	2	0	0	0	0	0	15
d__Bacteria	k__norank	p__Actinobacteria	c__Actinobacteria	o__Acidimicrobiales	f__Acidimicrobiales_Incertae_Sedis	g__Candidatus_Microthrix	s__Candidatus_Microthrix_parvicella_RN1	OTU898	35	0	0	0	0	0	0	0	0	0	0	0	0	0	0	0	35
d__Bacteria	k__norank	p__Actinobacteria	c__Actinobacteria	o__Acidimicrobiales	f__Acidimicrobiales_Incertae_Sedis	g__Candidatus_Microthrix	s__unclassified_g__Candidatus_Microthrix	OTU213	0	0	5	2	0	0	9	2	0	0	0	0	0	0	3	0	21
d__Bacteria	k__norank	p__Actinobacteria	c__Actinobacteria	o__Acidimicrobiales	f__Acidimicrobiales_Incertae_Sedis	g__Candidatus_Microthrix	s__uncultured_actinobacterium_g__Candidatus_Microthrix	OTU895	38	0	0	0	0	0	0	0	0	0	0	0	0	0	0	0	38
d__Bacteria	k__norank	p__Actinobacteria	c__Actinobacteria	o__Acidimicrobiales	f__Acidimicrobiales_Incertae_Sedis	g__Candidatus_Microthrix	s__unclassified_g__Candidatus_Microthrix	OTU897	42	0	0	0	0	0	0	0	0	0	0	0	0	0	0	0	42
d__Bacteria	k__norank	p__Actinobacteria	c__Actinobacteria	o__Frankiales	f__Sporichthyaceae	g__Candidatus_Planktophila	s__uncultured_bacterium_g__Candidatus_Planktophila	OTU1056	4	0	0	0	0	0	0	0	6	0	11	0	0	0	0	0	21
d__Bacteria	k__norank	p__Firmicutes	c__Clostridia	o__Clostridiales	f__Lachnospiraceae	g__Cellulosilyticum	s__uncultured_bacterium_g__Cellulosilyticum	OTU586	0	69	3	4	2	15	0	0	0	0	0	0	0	0	0	0	93
d__Bacteria	k__norank	p__Fusobacteria	c__Fusobacteriia	o__Fusobacteriales	f__Fusobacteriaceae	g__Cetobacterium	s__uncultured_bacterium_g__Cetobacterium	OTU599	12	158	339	344	189	131	15	78	146	69	131	138	192	87	80	123	2232
d__Bacteria	k__norank	p__Fusobacteria	c__Fusobacteriia	o__Fusobacteriales	f__Fusobacteriaceae	g__Cetobacterium	s__uncultured_bacterium_g__Cetobacterium	OTU3	3361	17218	12317	12146	18160	18839	2591	25822	30066	33878	31965	33918	22727	6663	6710	23030	299411
d__Bacteria	k__norank	p__Fusobacteria	c__Fusobacteriia	o__Fusobacteriales	f__Fusobacteriaceae	g__Cetobacterium	s__uncultured_bacterium_g__Cetobacterium	OTU730	55	366	1315	770	779	421	73	423	688	697	873	987	599	216	143	431	8836
d__Bacteria	k__norank	p__Proteobacteria	c__Betaproteobacteria	o__Neisseriales	f__Neisseriaceae	g__Chitinilyticum	s__Chitinilyticum_aquatile	OTU53	0	0	1	0	0	0	0	0	0	0	0	0	0	0	0	0	1
d__Bacteria	k__norank	p__Chloroflexi	c__Chloroflexia	o__Chloroflexales	f__Chloroflexaceae	g__Chloronema	s__uncultured_bacterium_g__Chloronema	OTU416	0	0	4	0	0	0	7	0	0	0	0	0	0	0	0	0	11
d__Bacteria	k__norank	p__Chloroflexi	c__Chloroflexia	o__Chloroflexales	f__Chloroflexaceae	g__Chloronema	s__uncultured_bacterium_g__Chloronema	OTU425	0	0	0	0	0	0	1	0	0	0	0	0	0	0	0	0	1
d__Bacteria	k__norank	p__Chloroflexi	c__Chloroflexia	o__Chloroflexales	f__Chloroflexaceae	g__Chloronema	s__uncultured_bacterium_g__Chloronema	OTU590	0	0	34	1	0	0	37	0	0	1	0	0	0	0	0	1	74
d__Bacteria	k__norank	p__Chloroflexi	c__Chloroflexia	o__Chloroflexales	f__Chloroflexaceae	g__Chloronema	s__uncultured_bacterium_g__Chloronema	OTU337	0	0	1	0	0	0	1	0	0	0	0	0	0	0	0	0	2
d__Bacteria	k__norank	p__Chloroflexi	c__Chloroflexia	o__Chloroflexales	f__Chloroflexaceae	g__Chloronema	s__unclassified_g__Chloronema	OTU382	0	0	3	0	0	0	1	0	0	0	0	0	0	0	0	0	4
d__Bacteria	k__norank	p__Chloroflexi	c__Chloroflexia	o__Chloroflexales	f__Chloroflexaceae	g__Chloronema	s__uncultured_bacterium_g__Chloronema	OTU383	0	0	11	2	0	0	13	0	0	2	0	0	1	0	0	0	29
d__Bacteria	k__norank	p__Bacteroidetes	c__Flavobacteriia	o__Flavobacteriales	f__Flavobacteriaceae	g__Chryseobacterium	s__unclassified_g__Chryseobacterium	OTU467	0	0	0	0	0	0	0	0	0	0	0	1	0	0	0	0	1
d__Bacteria	k__norank	p__Bacteroidetes	c__Flavobacteriia	o__Flavobacteriales	f__Flavobacteriaceae	g__Chryseobacterium	s__unclassified_g__Chryseobacterium	OTU855	116	0	0	0	0	0	0	6	15	0	34	0	0	0	0	0	171
d__Bacteria	k__norank	p__Bacteroidetes	c__Flavobacteriia	o__Flavobacteriales	f__Flavobacteriaceae	g__Chryseobacterium	s__Chryseobacterium_anthropi	OTU901	2	0	0	0	0	0	0	3	1	0	0	0	0	0	0	0	6
d__Bacteria	k__norank	p__Bacteroidetes	c__Flavobacteriia	o__Flavobacteriales	f__Flavobacteriaceae	g__Chryseobacterium	s__unclassified_g__Chryseobacterium	OTU564	0	0	0	0	0	0	0	0	0	0	1	0	0	0	0	0	1
d__Bacteria	k__norank	p__Bacteroidetes	c__Cytophagia	o__Cytophagales	f__Cytophagaceae	g__Chryseolinea	s__uncultured_Flammeovirgaceae_bacterium_g__Chryseolinea	OTU927	57	0	0	0	0	0	0	25	0	0	0	0	0	0	0	0	82
d__Bacteria	k__norank	p__Actinobacteria	c__Actinobacteria	o__Acidimicrobiales	f__Acidimicrobiaceae	g__CL500-29_marine_group	s__unclassified_g__CL500-29_marine_group	OTU871	2	0	0	0	0	0	0	1	0	0	1	0	0	0	0	0	4
d__Bacteria	k__norank	p__Actinobacteria	c__Actinobacteria	o__Acidimicrobiales	f__Acidimicrobiaceae	g__CL500-29_marine_group	s__uncultured_Acidimicrobidae_bacterium_g__CL500-29_marine_group	OTU819	0	0	0	0	0	0	0	0	0	0	6	0	0	0	0	0	6
d__Bacteria	k__norank	p__Actinobacteria	c__Actinobacteria	o__Acidimicrobiales	f__Acidimicrobiaceae	g__CL500-29_marine_group	s__unclassified_g__CL500-29_marine_group	OTU832	19	0	0	0	0	0	0	0	0	0	0	0	0	0	0	0	19
d__Bacteria	k__norank	p__Actinobacteria	c__Actinobacteria	o__Acidimicrobiales	f__Acidimicrobiaceae	g__CL500-29_marine_group	s__uncultured_Ilumatobacter_sp._g__CL500-29_marine_group	OTU799	1	0	0	0	0	0	0	4	10	0	15	2	0	0	0	0	32
d__Bacteria	k__norank	p__Actinobacteria	c__Actinobacteria	o__Acidimicrobiales	f__Acidimicrobiaceae	g__CL500-29_marine_group	s__uncultured_bacterium_g__CL500-29_marine_group	OTU499	0	0	1	0	0	0	0	0	0	0	0	0	0	0	0	0	1
d__Bacteria	k__norank	p__Actinobacteria	c__Actinobacteria	o__Acidimicrobiales	f__Acidimicrobiaceae	g__CL500-29_marine_group	s__uncultured_bacterium_g__CL500-29_marine_group	OTU810	56	0	0	0	0	0	0	46	5	0	13	0	0	0	0	0	120
d__Bacteria	k__norank	p__Actinobacteria	c__Actinobacteria	o__Acidimicrobiales	f__Acidimicrobiaceae	g__CL500-29_marine_group	s__unclassified_g__CL500-29_marine_group	OTU816	0	0	0	0	0	0	0	8	1	0	3	0	0	0	0	0	12
d__Bacteria	k__norank	p__Actinobacteria	c__Actinobacteria	o__Acidimicrobiales	f__Acidimicrobiaceae	g__CL500-29_marine_group	s__bacterium_enrichment_culture_clone_B18_2011_	OTU790	1	0	0	0	0	0	0	3	3	0	6	0	0	0	0	0	13
d__Bacteria	k__norank	p__Bacteroidetes	c__Flavobacteriia	o__Flavobacteriales	f__Flavobacteriaceae	g__Cloacibacterium	s__uncultured_bacterium_g__Cloacibacterium	OTU470	7	0	0	0	1	0	0	2	0	0	0	0	0	2	1	0	13
d__Bacteria	k__norank	p__Firmicutes	c__Clostridia	o__Clostridiales	f__Clostridiaceae_1	g__Clostridium_sensu_stricto_1	s__unclassified_g__Clostridium_sensu_stricto_1	OTU7	3	585	344	2287	575	656	684	2	0	6	0	0	66	2	1	340	5551
d__Bacteria	k__norank	p__Firmicutes	c__Clostridia	o__Clostridiales	f__Clostridiaceae_1	g__Clostridium_sensu_stricto_1	s__unclassified_g__Clostridium_sensu_stricto_1	OTU729	0	0	2	124	2	1	3	0	0	0	0	0	0	0	0	1	133
d__Bacteria	k__norank	p__Firmicutes	c__Clostridia	o__Clostridiales	f__Clostridiaceae_1	g__Clostridium_sensu_stricto_1	s__unclassified_g__Clostridium_sensu_stricto_1	OTU621	0	1104	621	691	491	2714	7267	0	0	167	0	0	771	1	0	2890	16717
d__Bacteria	k__norank	p__Firmicutes	c__Clostridia	o__Clostridiales	f__Clostridiaceae_1	g__Clostridium_sensu_stricto_1	s__unclassified_g__Clostridium_sensu_stricto_1	OTU445	0	0	22	3	1	1	3	1	0	0	0	0	1	0	2	0	34
d__Bacteria	k__norank	p__Firmicutes	c__Clostridia	o__Clostridiales	f__Clostridiaceae_1	g__Clostridium_sensu_stricto_12	s__unclassified_g__Clostridium_sensu_stricto_12	OTU526	0	0	0	0	0	0	1	3	0	0	0	0	0	0	0	0	4
d__Bacteria	k__norank	p__Firmicutes	c__Clostridia	o__Clostridiales	f__Clostridiaceae_1	g__Clostridium_sensu_stricto_13	s__uncultured_bacterium_g__Clostridium_sensu_stricto_13	OTU528	4	0	10	0	0	0	3	1	0	0	0	0	0	0	0	0	18
d__Bacteria	k__norank	p__Firmicutes	c__Clostridia	o__Clostridiales	f__Clostridiaceae_1	g__Clostridium_sensu_stricto_13	s__unclassified_g__Clostridium_sensu_stricto_13	OTU852	31	0	0	0	0	0	0	2	0	0	0	0	0	0	0	0	33
d__Bacteria	k__norank	p__Firmicutes	c__Clostridia	o__Clostridiales	f__Clostridiaceae_1	g__Clostridium_sensu_stricto_13	s__unclassified_g__Clostridium_sensu_stricto_13	OTU610	10	41	119	161	126	11	14	12	0	0	1	0	0	0	0	12	507
d__Bacteria	k__norank	p__Firmicutes	c__Clostridia	o__Clostridiales	f__Clostridiaceae_1	g__Clostridium_sensu_stricto_3	s__uncultured_soil_bacterium_g__Clostridium_sensu_stricto_3	OTU182	0	0	0	0	0	0	0	1	0	0	0	0	0	0	0	0	1
d__Bacteria	k__norank	p__Actinobacteria	c__Actinobacteria	o__Coriobacteriales	f__Coriobacteriaceae	g__Collinsella	s__Collinsella_intestinalis	OTU679	0	0	0	0	0	0	0	0	0	0	0	0	0	7	0	0	7
d__Bacteria	k__norank	p__Actinobacteria	c__Actinobacteria	o__Coriobacteriales	f__Coriobacteriaceae	g__Collinsella	s__unclassified_g__Collinsella	OTU1048	7	0	0	0	0	0	0	0	0	1	0	0	0	2	0	0	10
d__Bacteria	k__norank	p__Proteobacteria	c__Betaproteobacteria	o__Burkholderiales	f__Comamonadaceae	g__Comamonas	s__Comamonas_testosteroni_g__Comamonas	OTU632	8	0	0	0	0	0	0	3	0	0	1	0	0	15	0	0	27
d__Bacteria	k__norank	p__Actinobacteria	c__Actinobacteria	o__Corynebacteriales	f__Corynebacteriaceae	g__Corynebacterium	s__Corynebacterium_vitaeruminis_DSM_20294	OTU76	3	0	0	0	0	0	0	0	0	0	1	0	0	4	0	0	8
d__Bacteria	k__norank	p__Actinobacteria	c__Actinobacteria	o__Corynebacteriales	f__Corynebacteriaceae	g__Corynebacterium_1	s__Corynebacterium_tuberculostearicum	OTU823	5	0	0	0	0	0	0	0	7	0	1	2	0	6	0	0	21
d__Bacteria	k__norank	p__Actinobacteria	c__Actinobacteria	o__Corynebacteriales	f__Corynebacteriaceae	g__Corynebacterium_1	s__Corynebacterium_suicordis	OTU786	0	0	0	0	0	0	0	6	0	0	0	0	0	0	0	0	6
d__Bacteria	k__norank	p__Proteobacteria	c__Betaproteobacteria	o__Burkholderiales	f__Burkholderiaceae	g__Cupriavidus	s__Cupriavidus_basilensis_g__Cupriavidus	OTU654	0	0	0	0	1	0	0	0	0	0	2	0	0	12	0	0	15
d__Bacteria	k__norank	p__Cyanobacteria	c__Cyanobacteria	o__SubsectionI	f__FamilyI_o__SubsectionI	g__Cyanothece	s__Aphanocapsa_muscicola_VP3-03	OTU165	0	0	0	2	0	0	0	0	0	0	0	0	0	0	0	0	2
d__Bacteria	k__norank	p__Proteobacteria	c__Betaproteobacteria	o__Rhodocyclales	f__Rhodocyclaceae	g__Dechloromonas	s__uncultured_bacterium_g__Dechloromonas	OTU261	0	0	4	1	0	0	3	0	0	0	1	0	1	0	0	0	10
d__Bacteria	k__norank	p__Proteobacteria	c__Betaproteobacteria	o__Neisseriales	f__Neisseriaceae	g__Deefgea	s__Deefgea_chitinilytica	OTU731	0	0	0	1	0	0	0	0	0	0	0	0	2	16	14	0	33
d__Bacteria	k__norank	p__Proteobacteria	c__Betaproteobacteria	o__Neisseriales	f__Neisseriaceae	g__Deefgea	s__unclassified_g__Deefgea	OTU622	0	0	0	0	0	0	0	0	0	0	0	0	0	0	2	0	2
d__Bacteria	k__norank	p__Proteobacteria	c__Alphaproteobacteria	o__Rhodospirillales	f__Rhodospirillaceae	g__Defluviicoccus	s__uncultured_Rhodospirillaceae_bacterium_g__Defluviicoccus	OTU311	54	0	4	0	0	0	4	3	0	0	0	0	0	0	0	0	65
d__Bacteria	k__norank	p__Proteobacteria	c__Alphaproteobacteria	o__Rhodospirillales	f__Rhodospirillaceae	g__Defluviicoccus	s__unclassified_g__Defluviicoccus	OTU410	0	0	4	1	0	0	2	0	0	0	0	0	0	0	0	1	8
d__Bacteria	k__norank	p__Proteobacteria	c__Alphaproteobacteria	o__Rhodospirillales	f__Rhodospirillaceae	g__Defluviicoccus	s__unclassified_g__Defluviicoccus	OTU406	0	0	83	2	0	0	5	0	0	4	0	0	1	2	0	1	98
d__Bacteria	k__norank	p__Proteobacteria	c__Alphaproteobacteria	o__Rhodobacterales	f__Rhodobacteraceae	g__Defluviimonas	s__uncultured_bacterium_g__Defluviimonas	OTU762	157	0	0	0	0	0	0	16	0	0	0	0	0	0	1	0	174
d__Bacteria	k__norank	p__Deinococcus-Thermus	c__Deinococci	o__Deinococcales	f__Deinococcaceae	g__Deinococcus	s__unclassified_g__Deinococcus	OTU475	0	0	0	0	3	0	0	0	0	0	0	0	0	0	0	0	3
d__Bacteria	k__norank	p__Deinococcus-Thermus	c__Deinococci	o__Deinococcales	f__Deinococcaceae	g__Deinococcus	s__Deinococcus_ficus	OTU532	0	0	0	0	1	0	0	0	0	0	0	0	0	0	0	0	1
d__Bacteria	k__norank	p__Deinococcus-Thermus	c__Deinococci	o__Deinococcales	f__Deinococcaceae	g__Deinococcus	s__Deinococcus_aquaticus	OTU570	0	0	0	0	1	0	0	0	0	0	0	0	0	0	0	0	1
d__Bacteria	k__norank	p__Proteobacteria	c__Betaproteobacteria	o__Rhodocyclales	f__Rhodocyclaceae	g__Denitratisoma	s__Denitratisoma_oestradiolicum	OTU992	86	0	0	0	0	0	0	3	0	0	0	0	0	1	0	0	90
d__Bacteria	k__norank	p__Proteobacteria	c__Deltaproteobacteria	o__Desulfarculales	f__Desulfarculaceae	g__Desulfatiglans	s__uncultured_Desulfobacteraceae_bacterium_g__Desulfatiglans	OTU932	13	0	0	0	0	0	0	0	0	0	0	0	0	0	0	0	13
d__Bacteria	k__norank	p__Proteobacteria	c__Deltaproteobacteria	o__Syntrophobacterales	f__Syntrophaceae	g__Desulfobacca	s__unclassified_g__Desulfobacca	OTU801	0	0	0	0	0	0	0	7	0	0	6	0	0	0	0	0	13
d__Bacteria	k__norank	p__Proteobacteria	c__Deltaproteobacteria	o__Desulfobacterales	f__Desulfobulbaceae	g__Desulfobulbus	s__uncultured_Desulfobulbus_sp._g__Desulfobulbus	OTU393	0	0	0	0	0	0	1	0	2	0	0	0	0	0	0	0	3
d__Bacteria	k__norank	p__Proteobacteria	c__Deltaproteobacteria	o__Desulfobacterales	f__Desulfobacteraceae	g__Desulfococcus	s__Desulfococcus_biacutus	OTU931	17	0	0	0	0	0	0	1	0	0	0	0	0	0	0	0	18
d__Bacteria	k__norank	p__Proteobacteria	c__Deltaproteobacteria	o__Desulfovibrionales	f__Desulfomicrobiaceae	g__Desulfomicrobium	s__uncultured_bacterium_g__Desulfomicrobium	OTU915	9	0	5	0	0	0	0	0	0	0	0	0	0	0	0	0	14
d__Bacteria	k__norank	p__Proteobacteria	c__Deltaproteobacteria	o__Desulfovibrionales	f__Desulfovibrionaceae	g__Desulfovibrio	s__Desulfovibrio_desulfuricans_g__Desulfovibrio	OTU27	0	0	1	0	0	0	0	0	0	0	0	0	0	0	0	0	1
d__Bacteria	k__norank	p__Proteobacteria	c__Deltaproteobacteria	o__Desulfovibrionales	f__Desulfovibrionaceae	g__Desulfovibrio	s__Desulfovibrio_paquesii	OTU391	1	0	0	0	0	0	0	0	0	0	0	0	0	0	0	0	1
d__Bacteria	k__norank	p__Proteobacteria	c__Deltaproteobacteria	o__Desulfovibrionales	f__Desulfovibrionaceae	g__Desulfovibrio	s__unclassified_g__Desulfovibrio	OTU318	0	0	1	0	0	0	0	0	0	0	0	0	0	0	0	0	1
d__Bacteria	k__norank	p__Proteobacteria	c__Deltaproteobacteria	o__Desulfovibrionales	f__Desulfovibrionaceae	g__Desulfovibrio	s__unclassified_g__Desulfovibrio	OTU696	0	0	0	0	0	0	0	0	0	0	0	0	0	0	1	0	1
d__Bacteria	k__norank	p__Proteobacteria	c__Alphaproteobacteria	o__Rhizobiales	f__Hyphomicrobiaceae	g__Devosia	s__unclassified_g__Devosia	OTU50	0	0	1	0	2	0	0	0	0	0	0	0	0	0	0	0	3
d__Bacteria	k__norank	p__Proteobacteria	c__Alphaproteobacteria	o__Rhizobiales	f__Hyphomicrobiaceae	g__Devosia	s__unclassified_g__Devosia	OTU738	8	0	0	0	2	0	0	11	0	0	0	0	0	3	0	0	24
d__Bacteria	k__norank	p__Proteobacteria	c__Betaproteobacteria	o__Burkholderiales	f__Comamonadaceae	g__Diaphorobacter	s__uncultured_bacterium_g__Diaphorobacter	OTU479	0	0	0	0	0	0	0	1	0	0	0	0	0	6	0	0	7
d__Bacteria	k__norank	p__Firmicutes	c__Erysipelotrichia	o__Erysipelotrichales	f__Erysipelotrichaceae	g__Dielma	s__uncultured_bacterium_g__Dielma	OTU593	0	2	102	11	2	1	0	0	0	0	0	0	0	0	0	0	118
d__Bacteria	k__norank	p__Actinobacteria	c__Actinobacteria	o__Corynebacteriales	f__Dietziaceae	g__Dietzia	s__Dietzia_maris	OTU491	0	0	0	0	0	0	1	0	0	0	0	0	0	0	0	0	1
d__Bacteria	k__norank	p__Bacteroidetes	c__Sphingobacteriia	o__Sphingobacteriales	f__Chitinophagaceae	g__Dinghuibacter	s__uncultured_Bacteroidetes_bacterium_g__Dinghuibacter	OTU378	0	0	2	0	0	0	0	0	0	0	0	0	0	0	0	0	2
d__Bacteria	k__norank	p__Bacteroidetes	c__Sphingobacteriia	o__Sphingobacteriales	f__Chitinophagaceae	g__Dinghuibacter	s__uncultured_Chitinophagaceae_bacterium_g__Dinghuibacter	OTU968	8	0	0	0	0	0	0	0	0	0	0	0	0	0	0	0	8
d__Bacteria	k__norank	p__Proteobacteria	c__Gammaproteobacteria	o__Xanthomonadales	f__Xanthomonadaceae	g__Dyella	s__uncultured_Dyella_sp._g__Dyella	OTU982	16	0	0	0	0	0	0	0	0	0	0	1	0	1	0	0	18
d__Bacteria	k__norank	p__Bacteroidetes	c__Bacteroidia	o__Bacteroidales	f__Porphyromonadaceae	g__Dysgonomonas	s__unclassified_g__Dysgonomonas	OTU692	0	0	0	0	0	0	0	0	0	0	0	0	0	11	0	0	11
d__Bacteria	k__norank	p__Bacteroidetes	c__Bacteroidia	o__Bacteroidales	f__Porphyromonadaceae	g__Dysgonomonas	s__uncultured_Dysgonomonas_sp._g__Dysgonomonas	OTU884	10	0	0	0	0	0	0	0	0	0	0	0	0	0	0	0	10
d__Bacteria	k__norank	p__Bacteroidetes	c__Bacteroidia	o__Bacteroidales	f__Porphyromonadaceae	g__Dysgonomonas	s__uncultured_Porphyromonadaceae_bacterium_g__Dysgonomonas	OTU686	0	0	0	0	0	0	0	0	0	0	0	0	0	6	0	0	6
d__Bacteria	k__norank	p__Proteobacteria	c__Gammaproteobacteria	o__Enterobacteriales	f__Enterobacteriaceae	g__Edwardsiella	s__uncultured_bacterium_g__Edwardsiella	OTU936	15	0	0	0	1	0	0	0	0	0	3	0	0	0	0	0	19
d__Bacteria	k__norank	p__Bacteroidetes	c__Flavobacteriia	o__Flavobacteriales	f__Flavobacteriaceae	g__Empedobacter	s__unclassified_g__Empedobacter	OTU466	0	0	0	0	0	0	0	0	1	0	2	15	0	0	0	0	18
d__Bacteria	k__norank	p__Proteobacteria	c__Gammaproteobacteria	o__Pseudomonadales	f__Moraxellaceae	g__Enhydrobacter	s__Moraxella_osloensis_g__Enhydrobacter	OTU777	0	0	0	0	0	0	0	4	1	0	1	4	0	2	0	0	12
d__Bacteria	k__norank	p__Proteobacteria	c__Gammaproteobacteria	o__Enterobacteriales	f__Enterobacteriaceae	g__Enterobacter	s__unclassified_g__Enterobacter	OTU21	62	0	42	5	1	42	0	50	1	1	0	4	22	2	41	1	213
d__Bacteria	k__norank	p__Firmicutes	c__Bacilli	o__Lactobacillales	f__Enterococcaceae	g__Enterococcus	s__Enterococcus_cecorum	OTU555	0	0	0	0	1	0	0	1	0	0	0	0	0	0	0	0	2
d__Bacteria	k__norank	p__Firmicutes	c__Bacilli	o__Lactobacillales	f__Enterococcaceae	g__Enterococcus	s__unclassified_g__Enterococcus	OTU275	8	0	0	0	0	0	0	10	0	0	0	0	0	3	0	0	21
d__Bacteria	k__norank	p__Firmicutes	c__Clostridia	o__Clostridiales	f__Lachnospiraceae	g__Epulopiscium	s__uncultured_bacterium_g__Epulopiscium	OTU720	0	74	235	182	28	54	548	0	0	0	0	0	317	0	0	565	2003
d__Bacteria	k__norank	p__Firmicutes	c__Clostridia	o__Clostridiales	f__Lachnospiraceae	g__Epulopiscium	s__Lachnospiraceae_bacterium_mt14	OTU601	0	3	18	7	0	1	0	0	0	0	0	0	0	0	0	2	31
d__Bacteria	k__norank	p__Firmicutes	c__Clostridia	o__Clostridiales	f__Lachnospiraceae	g__Epulopiscium	s__unclassified_g__Epulopiscium	OTU587	0	59	2	4	0	15	0	1	1	0	2	0	0	0	0	0	84
d__Bacteria	k__norank	p__Firmicutes	c__Clostridia	o__Clostridiales	f__Lachnospiraceae	g__Epulopiscium	s__unclassified_g__Epulopiscium	OTU585	0	48	1	4	0	16	0	0	1	0	0	0	0	0	0	0	70
d__Bacteria	k__norank	p__Proteobacteria	c__Gammaproteobacteria	o__Enterobacteriales	f__Enterobacteriaceae	g__Escherichia-Shigella	s__unclassified_g__Escherichia-Shigella	OTU643	109	0	0	0	2	0	0	17	10	5	159	13	2	22	3	0	342
d__Bacteria	k__norank	p__Firmicutes	c__Bacilli	o__Bacillales	f__Family_XII_o__Bacillales	g__Exiguobacterium	s__unclassified_g__Exiguobacterium	OTU980	147	0	0	2	0	0	0	9	0	0	0	0	0	0	0	0	158
d__Bacteria	k__norank	p__Firmicutes	c__Bacilli	o__Bacillales	f__Family_XII_o__Bacillales	g__Exiguobacterium	s__unclassified_g__Exiguobacterium	OTU678	0	0	0	14	14	0	2	2	0	15	1	0	0	9	0	7	64
d__Bacteria	k__norank	p__Firmicutes	c__Clostridia	o__Clostridiales	f__Ruminococcaceae	g__Faecalibacterium	s__unclassified_g__Faecalibacterium	OTU658	3	0	0	0	2	0	0	0	1	0	2	0	0	6	0	0	14
d__Bacteria	k__norank	p__Bacteroidetes	c__Sphingobacteriia	o__Sphingobacteriales	f__Chitinophagaceae	g__Ferruginibacter	s__unclassified_g__Ferruginibacter	OTU1054	0	0	0	0	0	0	0	0	2	0	0	0	0	0	0	0	2
d__Bacteria	k__norank	p__Proteobacteria	c__Alphaproteobacteria	o__Rhizobiales	f__Hyphomicrobiaceae	g__Filomicrobium	s__uncultured_bacterium_g__Filomicrobium	OTU1036	12	0	0	0	0	0	0	0	0	0	0	0	0	0	0	0	12
d__Bacteria	k__norank	p__Bacteroidetes	c__Flavobacteriia	o__Flavobacteriales	f__Flavobacteriaceae	g__Flavobacterium	s__Flavobacterium_succinicans	OTU727	0	0	3	41	0	0	0	0	0	0	7	0	0	0	0	0	51
d__Bacteria	k__norank	p__Firmicutes	c__Clostridia	o__Clostridiales	f__Clostridiaceae_1	g__Fonticella	s__uncultured_bacterium_g__Fonticella	OTU764	0	0	0	0	0	0	0	4	0	0	0	0	0	0	0	0	4
d__Bacteria	k__norank	p__Firmicutes	c__Clostridia	o__Clostridiales	f__Family_XII_o__Clostridiales	g__Fusibacter	s__uncultured_Fusibacter_sp._g__Fusibacter	OTU889	91	0	0	0	0	0	0	0	0	0	0	0	0	2	0	0	93
d__Bacteria	k__norank	p__Fusobacteria	c__Fusobacteriia	o__Fusobacteriales	f__Fusobacteriaceae	g__Fusobacterium	s__Fusobacterium_varium	OTU687	0	0	0	0	0	0	0	0	0	0	0	0	0	9	3	0	12
d__Bacteria	k__norank	p__Proteobacteria	c__Alphaproteobacteria	o__Rhodobacterales	f__Rhodobacteraceae	g__Gemmobacter	s__unclassified_g__Gemmobacter	OTU451	0	0	3	0	0	0	9	0	0	9	0	0	0	0	5	1	27
d__Bacteria	k__norank	p__Firmicutes	c__Bacilli	o__Bacillales	f__Bacillaceae	g__Geobacillus	s__Geobacillus_subterraneus_PSS2	OTU568	0	0	0	0	0	0	0	0	0	0	0	0	0	0	1	0	1
d__Bacteria	k__norank	p__Proteobacteria	c__Deltaproteobacteria	o__Desulfuromonadales	f__Geobacteraceae	g__Geobacter	s__unclassified_g__Geobacter	OTU987	379	0	0	0	0	0	0	5	0	0	0	0	0	0	0	0	384
d__Bacteria	k__norank	p__Proteobacteria	c__Deltaproteobacteria	o__Desulfuromonadales	f__Geobacteraceae	g__Geobacter	s__unclassified_g__Geobacter	OTU437	5	0	0	0	0	0	0	3	0	0	0	0	0	0	0	0	8
d__Bacteria	k__norank	p__Proteobacteria	c__Deltaproteobacteria	o__Desulfuromonadales	f__Geobacteraceae	g__Geobacter	s__unclassified_g__Geobacter	OTU976	5	0	0	0	0	0	0	0	0	0	0	0	0	0	0	0	5
d__Bacteria	k__norank	p__Actinobacteria	c__Actinobacteria	o__Micrococcales	f__Micrococcaceae	g__Glutamicibacter	s__Glutamicibacter_arilaitensis	OTU549	1	0	0	0	0	0	0	1	0	1	0	6	0	0	1	0	10
d__Bacteria	k__norank	p__Proteobacteria	c__Deltaproteobacteria	o__Desulfurellales	f__Desulfurellaceae	g__H16	s__delta_proteobacterium_WX152	OTU948	7	0	0	0	0	0	0	0	0	0	0	0	0	0	1	0	8
d__Bacteria	k__norank	p__Proteobacteria	c__Deltaproteobacteria	o__Desulfurellales	f__Desulfurellaceae	g__H16	s__unclassified_g__H16	OTU74	0	0	2	0	0	0	0	0	0	0	0	0	0	0	0	0	2
d__Bacteria	k__norank	p__Proteobacteria	c__Deltaproteobacteria	o__Desulfurellales	f__Desulfurellaceae	g__H16	s__unclassified_g__H16	OTU78	0	0	2	0	0	0	0	0	0	0	0	0	0	0	0	0	2
d__Bacteria	k__norank	p__Actinobacteria	c__Actinobacteria	o__Frankiales	f__Sporichthyaceae	g__hgcI_clade	s__uncultured_bacterium_g__hgcI_clade	OTU800	0	0	0	0	0	0	0	0	12	0	9	0	0	0	0	0	21
d__Bacteria	k__norank	p__Actinobacteria	c__Actinobacteria	o__Frankiales	f__Sporichthyaceae	g__hgcI_clade	s__uncultured_Microbacteriaceae_bacterium_g__hgcI_clade	OTU813	0	0	0	0	0	0	0	0	3	0	6	0	0	0	0	0	9
d__Bacteria	k__norank	p__Actinobacteria	c__Actinobacteria	o__Frankiales	f__Sporichthyaceae	g__hgcI_clade	s__uncultured_bacterium_g__hgcI_clade	OTU958	8	0	0	0	0	0	0	0	2	0	1	0	0	0	0	0	11
d__Bacteria	k__norank	p__Actinobacteria	c__Actinobacteria	o__Frankiales	f__Sporichthyaceae	g__hgcI_clade	s__unclassified_g__hgcI_clade	OTU817	9	0	0	0	0	0	0	0	4	0	7	0	0	0	0	0	20
d__Bacteria	k__norank	p__Actinobacteria	c__Actinobacteria	o__Frankiales	f__Sporichthyaceae	g__hgcI_clade	s__uncultured_Actinomycetales_bacterium_g__hgcI_clade	OTU1053	78	0	0	0	0	0	0	0	18	0	42	0	0	0	0	0	138
d__Bacteria	k__norank	p__Actinobacteria	c__Actinobacteria	o__Frankiales	f__Sporichthyaceae	g__hgcI_clade	s__unclassified_g__hgcI_clade	OTU804	6	0	0	0	0	0	0	0	5	0	12	0	0	0	0	0	23
d__Bacteria	k__norank	p__Proteobacteria	c__Betaproteobacteria	o__Burkholderiales	f__Comamonadaceae	g__Hydrogenophaga	s__unclassified_g__Hydrogenophaga	OTU524	1	0	0	0	0	0	0	0	0	1	0	0	0	0	0	0	2
d__Bacteria	k__norank	p__Proteobacteria	c__Alphaproteobacteria	o__Rhizobiales	f__Hyphomicrobiaceae	g__Hyphomicrobium	s__uncultured_bacterium_g__Hyphomicrobium	OTU370	0	0	2	1	0	0	11	0	0	0	0	0	0	0	0	2	16
d__Bacteria	k__norank	p__Proteobacteria	c__Alphaproteobacteria	o__Rhizobiales	f__Hyphomicrobiaceae	g__Hyphomicrobium	s__unclassified_g__Hyphomicrobium	OTU376	1	0	8	1	0	0	30	0	0	1	1	0	0	0	1	3	46
d__Bacteria	k__norank	p__Proteobacteria	c__Alphaproteobacteria	o__Rhizobiales	f__Hyphomicrobiaceae	g__Hyphomicrobium	s__Hyphomicrobium_vulgare_g__Hyphomicrobium	OTU217	0	0	1	1	0	0	1	0	0	0	0	0	0	0	0	0	3
d__Bacteria	k__norank	p__Proteobacteria	c__Alphaproteobacteria	o__Rhizobiales	f__Hyphomicrobiaceae	g__Hyphomicrobium	s__uncultured_Hyphomicrobiaceae_bacterium_g__Hyphomicrobium	OTU426	0	0	2	0	0	0	3	0	0	0	0	0	0	0	0	0	5
d__Bacteria	k__norank	p__Actinobacteria	c__Actinobacteria	o__Acidimicrobiales	f__Iamiaceae	g__Iamia	s__unclassified_g__Iamia	OTU461	0	0	3	1	0	0	3	0	0	0	0	0	0	0	0	0	7
d__Bacteria	k__norank	p__Proteobacteria	c__Gammaproteobacteria	o__Alteromonadales	f__Idiomarinaceae	g__Idiomarina	s__unclassified_g__Idiomarina	OTU824	0	0	0	0	0	0	0	0	0	0	0	1	0	0	0	0	1
d__Bacteria	k__norank	p__Proteobacteria	c__Gammaproteobacteria	o__Alteromonadales	f__Idiomarinaceae	g__Idiomarina	s__unclassified_g__Idiomarina	OTU531	0	0	0	0	0	0	0	0	0	0	0	0	0	7	0	0	7
d__Bacteria	k__norank	p__Proteobacteria	c__Gammaproteobacteria	o__Xanthomonadales	f__Xanthomonadaceae	g__Ignatzschineria	s__unclassified_g__Ignatzschineria	OTU698	0	0	0	3	0	0	0	0	0	0	0	0	0	9	117	0	129
d__Bacteria	k__norank	p__Actinobacteria	c__Actinobacteria	o__Acidimicrobiales	f__Acidimicrobiaceae	g__Ilumatobacter	s__uncultured_bacterium_g__Ilumatobacter	OTU245	6	0	0	0	0	0	0	1	0	0	0	0	0	0	0	0	7
d__Bacteria	k__norank	p__Actinobacteria	c__Actinobacteria	o__Acidimicrobiales	f__Acidimicrobiaceae	g__Ilumatobacter	s__unclassified_g__Ilumatobacter	OTU356	0	0	3	2	0	0	2	0	0	1	1	0	0	0	0	0	9
d__Bacteria	k__norank	p__Firmicutes	c__Bacilli	o__Bacillales	f__Thermoactinomycetaceae	g__Kroppenstedtia	s__unclassified_g__Kroppenstedtia	OTU264	0	0	0	0	0	0	0	0	0	0	0	0	0	0	1	0	1
d__Bacteria	k__norank	p__Firmicutes	c__Clostridia	o__Clostridiales	f__Lachnospiraceae	g__Lachnoclostridium	s__[Clostridium]_fimetarium	OTU728	0	2	3	9	2	0	0	0	0	0	0	0	1	0	0	0	17
d__Bacteria	k__norank	p__Firmicutes	c__Clostridia	o__Clostridiales	f__Lachnospiraceae	g__Lachnoclostridium_5	s__[Clostridium]_xylanolyticum	OTU122	0	0	0	0	0	0	0	0	0	0	0	0	0	1	0	0	1
d__Bacteria	k__norank	p__Firmicutes	c__Clostridia	o__Clostridiales	f__Lachnospiraceae	g__Lachnospiraceae_NK4A136_group	s__unclassified_g__Lachnospiraceae_NK4A136_group	OTU858	26	0	0	0	0	0	0	0	0	0	0	0	0	0	0	0	26
d__Bacteria	k__norank	p__Firmicutes	c__Clostridia	o__Clostridiales	f__Lachnospiraceae	g__Lachnospiraceae_NK4A136_group	s__unclassified_g__Lachnospiraceae_NK4A136_group	OTU1038	8	0	0	0	0	0	0	0	0	0	0	0	0	0	0	0	8
d__Bacteria	k__norank	p__Firmicutes	c__Bacilli	o__Lactobacillales	f__Lactobacillaceae	g__Lactobacillus	s__unclassified_g__Lactobacillus	OTU512	0	0	0	0	0	0	0	0	0	0	0	0	0	0	1	0	1
d__Bacteria	k__norank	p__Firmicutes	c__Bacilli	o__Lactobacillales	f__Lactobacillaceae	g__Lactobacillus	s__Lactobacillus_hilgardii	OTU677	0	0	0	0	0	0	0	0	1	0	0	2	0	6	0	0	9
d__Bacteria	k__norank	p__Firmicutes	c__Bacilli	o__Lactobacillales	f__Lactobacillaceae	g__Lactobacillus	s__Lactobacillus_murinus_g__Lactobacillus	OTU640	0	0	0	2	0	0	2	18	0	0	0	0	0	2	3	0	27
d__Bacteria	k__norank	p__Firmicutes	c__Bacilli	o__Lactobacillales	f__Streptococcaceae	g__Lactococcus	s__unclassified_g__Lactococcus	OTU597	0	0	42	0	0	0	0	0	0	0	0	0	0	0	0	0	42
d__Bacteria	k__norank	p__Firmicutes	c__Bacilli	o__Lactobacillales	f__Streptococcaceae	g__Lactococcus	s__unclassified_g__Lactococcus	OTU822	0	0	0	0	1	0	0	0	0	0	0	3	0	0	0	0	4
d__Bacteria	k__norank	p__Firmicutes	c__Bacilli	o__Lactobacillales	f__Streptococcaceae	g__Lactococcus	s__Lactococcus_raffinolactis	OTU629	0	0	0	0	0	0	0	0	0	0	1	3	0	23	75	0	102
d__Bacteria	k__norank	p__Proteobacteria	c__Betaproteobacteria	o__Neisseriales	f__Neisseriaceae	g__Leeia	s__uncultured_bacterium_g__Leeia	OTU794	0	0	0	0	0	0	0	1	0	0	5	0	0	0	1	0	7
d__Bacteria	k__norank	p__Proteobacteria	c__Gammaproteobacteria	o__Legionellales	f__Legionellaceae	g__Legionella	s__uncultured_bacterium_g__Legionella	OTU934	12	0	0	0	0	0	0	18	0	0	0	0	0	0	0	0	30
d__Bacteria	k__norank	p__Proteobacteria	c__Gammaproteobacteria	o__Legionellales	f__Legionellaceae	g__Legionella	s__unclassified_g__Legionella	OTU574	0	0	0	0	0	0	1	1	0	0	0	0	0	0	0	0	2
d__Bacteria	k__norank	p__Proteobacteria	c__Gammaproteobacteria	o__Legionellales	f__Legionellaceae	g__Legionella	s__unclassified_g__Legionella	OTU722	0	0	1	0	0	0	10	0	0	0	0	0	0	0	0	1	12
d__Bacteria	k__norank	p__Proteobacteria	c__Gammaproteobacteria	o__Legionellales	f__Legionellaceae	g__Legionella	s__unclassified_g__Legionella	OTU101	0	0	0	0	0	0	0	1	0	0	0	0	0	0	0	0	1
d__Bacteria	k__norank	p__Cyanobacteria	c__Cyanobacteria	o__SubsectionIII	f__FamilyI_o__SubsectionIII	g__Leptolyngbya	s__unclassified_g__Leptolyngbya	OTU589	0	0	0	0	0	0	0	0	0	0	0	0	0	0	0	98	98
d__Bacteria	k__norank	p__Cyanobacteria	c__Cyanobacteria	o__SubsectionIII	f__FamilyI_o__SubsectionIII	g__Leptolyngbya	s__unclassified_g__Leptolyngbya	OTU732	0	0	0	13	0	0	1	0	0	0	0	0	0	0	0	0	14
d__Bacteria	k__norank	p__Fusobacteria	c__Fusobacteriia	o__Fusobacteriales	f__Leptotrichiaceae	g__Leptotrichia	s__unclassified_g__Leptotrichia	OTU623	0	0	0	1	1	0	0	0	0	0	0	0	0	10	191	0	203
d__Bacteria	k__norank	p__Proteobacteria	c__Betaproteobacteria	o__Burkholderiales	f__Burkholderiaceae	g__Limnobacter	s__uncultured_bacterium_g__Limnobacter	OTU977	178	0	0	0	0	0	0	5	0	0	0	0	0	0	0	0	183
d__Bacteria	k__norank	p__Proteobacteria	c__Betaproteobacteria	o__Burkholderiales	f__Burkholderiaceae	g__Limnobacter	s__uncultured_bacterium_g__Limnobacter	OTU881	29	0	0	0	0	0	0	0	0	0	0	0	0	0	0	0	29
d__Bacteria	k__norank	p__Proteobacteria	c__Betaproteobacteria	o__Burkholderiales	f__Comamonadaceae	g__Limnohabitans	s__unclassified_g__Limnohabitans	OTU1067	17	0	0	0	0	0	0	0	6	0	4	0	0	0	0	0	27
d__Bacteria	k__norank	p__Actinobacteria	c__Actinobacteria	o__Propionibacteriales	f__Propionibacteriaceae	g__Luteococcus	s__unclassified_g__Luteococcus	OTU903	13	0	0	0	0	0	0	0	0	0	0	0	0	0	0	0	13
d__Bacteria	k__norank	p__Verrucomicrobia	c__Verrucomicrobiae	o__Verrucomicrobiales	f__Verrucomicrobiaceae	g__Luteolibacter	s__uncultured_bacterium_g__Luteolibacter	OTU25	0	0	3	0	0	0	1	2	0	0	0	0	0	0	0	0	6
d__Bacteria	k__norank	p__Firmicutes	c__Bacilli	o__Bacillales	f__Planococcaceae	g__Lysinibacillus	s__unclassified_g__Lysinibacillus	OTU266	15	0	0	0	0	0	0	3	0	0	0	4	0	0	2	0	24
d__Bacteria	k__norank	p__Proteobacteria	c__Gammaproteobacteria	o__Xanthomonadales	f__Xanthomonadaceae	g__Lysobacter	s__uncultured_proteobacterium_g__Lysobacter	OTU655	0	0	0	0	0	0	0	0	0	0	0	0	0	33	0	0	33
d__Bacteria	k__norank	p__Firmicutes	c__Negativicutes	o__Selenomonadales	f__Veillonellaceae	g__Megamonas	s__Megamonas_funiformis_YIT_11815	OTU1010	42	0	0	0	0	0	0	0	0	0	0	0	0	0	0	0	42
d__Bacteria	k__norank	p__Proteobacteria	c__Alphaproteobacteria	o__Rhizobiales	f__Methylobacteriaceae	g__Meganema	s__uncultured_bacterium_g__Meganema	OTU367	0	0	0	0	0	0	3	0	0	0	0	0	0	0	1	0	4
d__Bacteria	k__norank	p__Proteobacteria	c__Alphaproteobacteria	o__Rhizobiales	f__Methylobacteriaceae	g__Meganema	s__uncultured_bacterium_g__Meganema	OTU355	0	0	1	0	0	0	1	0	0	0	0	0	0	2	0	0	4
d__Bacteria	k__norank	p__Proteobacteria	c__Alphaproteobacteria	o__Rhizobiales	f__Methylobacteriaceae	g__Meganema	s__uncultured_alpha_proteobacterium_g__Meganema	OTU309	0	0	0	1	0	0	8	0	0	0	0	0	0	0	0	0	9
d__Bacteria	k__norank	p__Firmicutes	c__Negativicutes	o__Selenomonadales	f__Veillonellaceae	g__Megasphaera	s__Megasphaera_elsdenii_DSM_20460	OTU870	16	0	0	0	0	0	0	0	0	0	0	0	0	0	0	0	16
d__Bacteria	k__norank	p__Ignavibacteriae	c__Ignavibacteria	o__Ignavibacteriales	f__Ignavibacteriales_Incertae_Sedis	g__Melioribacter	s__uncultured_bacterium_g__Melioribacter	OTU983	17	0	0	0	0	0	0	0	0	0	0	0	0	0	0	0	17
d__Bacteria	k__norank	p__Proteobacteria	c__Alphaproteobacteria	o__Rhizobiales	f__Phyllobacteriaceae	g__Mesorhizobium	s__Mesorhizobium_huakuii	OTU91	40	0	0	0	0	0	0	5	0	1	0	0	0	0	2	0	48
d__Bacteria	k__norank	p__Proteobacteria	c__Alphaproteobacteria	o__Rhizobiales	f__Phyllobacteriaceae	g__Mesorhizobium	s__Mesorhizobium_huakuii	OTU60	9	0	0	0	0	0	0	0	1	0	0	0	0	0	0	0	10
d__Bacteria	k__norank	p__Proteobacteria	c__Alphaproteobacteria	o__Rhizobiales	f__Methylobacteriaceae	g__Methylobacterium	s__Methylobacterium_fujisawaense	OTU167	0	0	0	0	0	0	0	0	1	0	1	0	0	0	0	0	2
d__Bacteria	k__norank	p__Proteobacteria	c__Alphaproteobacteria	o__Rhizobiales	f__Methylobacteriaceae	g__Methylobacterium	s__Methylobacterium_adhaesivum_g__Methylobacterium	OTU249	0	0	0	0	0	0	0	0	0	0	0	5	0	7	0	0	12
d__Bacteria	k__norank	p__Proteobacteria	c__Alphaproteobacteria	o__Rhizobiales	f__Methylocystaceae	g__Methylocystis	s__unclassified_g__Methylocystis	OTU388	37	0	3	0	0	0	11	146	14	0	24	1	0	1	0	2	239
d__Bacteria	k__norank	p__Proteobacteria	c__Gammaproteobacteria	o__Methylococcales	f__Methylococcaceae	g__Methyloparacoccus	s__uncultured_Methylococcaceae_bacterium_g__Methyloparacoccus	OTU23	0	0	0	0	0	0	0	0	0	1	0	0	0	0	0	0	1
d__Bacteria	k__norank	p__Proteobacteria	c__Gammaproteobacteria	o__Methylococcales	f__Methylococcaceae	g__Methyloparacoccus	s__uncultured_bacterium_g__Methyloparacoccus	OTU795	0	0	0	0	0	0	0	9	0	0	3	0	0	0	0	0	12
d__Bacteria	k__norank	p__Actinobacteria	c__Actinobacteria	o__Micrococcales	f__Microbacteriaceae	g__Microbacterium	s__unclassified_g__Microbacterium	OTU472	0	0	0	0	0	0	1	0	0	0	1	0	0	0	0	0	2
d__Bacteria	k__norank	p__Actinobacteria	c__Actinobacteria	o__Micrococcales	f__Microbacteriaceae	g__Microbacterium	s__Microbacterium_oleivorans	OTU169	11	0	0	1	0	0	1	6	0	1	0	3	0	1	0	0	24
d__Bacteria	k__norank	p__Actinobacteria	c__Actinobacteria	o__Micrococcales	f__Micrococcaceae	g__Micrococcus	s__unclassified_g__Micrococcus	OTU576	0	0	0	0	0	0	0	16	0	0	0	1	0	3	1	0	21
d__Bacteria	k__norank	p__Cyanobacteria	c__Cyanobacteria	o__SubsectionI	f__FamilyI_o__SubsectionI	g__Microcystis	s__Microcystis_aeruginosa	OTU47	0	0	3	0	0	0	5	0	0	0	0	0	0	0	2	0	10
d__Bacteria	k__norank	p__Proteobacteria	c__Alphaproteobacteria	o__Rhizobiales	f__Methylobacteriaceae	g__Microvirga	s__unclassified_g__Microvirga	OTU495	0	0	0	0	5	0	0	0	0	0	0	0	0	0	0	0	5
d__Bacteria	k__norank	p__Proteobacteria	c__Betaproteobacteria	o__Burkholderiales	f__Alcaligenaceae	g__MWH-UniP1_aquatic_group	s__uncultured_bacterium_g__MWH-UniP1_aquatic_group	OTU791	3	0	0	0	0	0	0	0	3	0	5	0	0	0	0	0	11
d__Bacteria	k__norank	p__Actinobacteria	c__Actinobacteria	o__Corynebacteriales	f__Mycobacteriaceae	g__Mycobacterium	s__unclassified_g__Mycobacterium	OTU1015	119	0	0	0	0	0	8	935	34	0	54	3	1	0	0	1	1155
d__Bacteria	k__norank	p__Actinobacteria	c__Actinobacteria	o__Corynebacteriales	f__Mycobacteriaceae	g__Mycobacterium	s__unclassified_g__Mycobacterium	OTU180	16	0	6	0	1	1	10	113	7	1	9	2	1	0	0	2	169
d__Bacteria	k__norank	p__Actinobacteria	c__Actinobacteria	o__Corynebacteriales	f__Mycobacteriaceae	g__Mycobacterium	s__unclassified_g__Mycobacterium	OTU1057	3	0	0	0	0	0	9	101	15	0	15	0	0	1	0	0	144
d__Bacteria	k__norank	p__Actinobacteria	c__Actinobacteria	o__Corynebacteriales	f__Mycobacteriaceae	g__Mycobacterium	s__unclassified_g__Mycobacterium	OTU176	1	0	4	0	0	0	11	2	0	0	0	0	0	1	0	0	19
d__Bacteria	k__norank	p__Proteobacteria	c__Betaproteobacteria	o__Neisseriales	f__Neisseriaceae	g__Neisseria	s__unclassified_g__Neisseria	OTU652	3	0	0	0	0	0	0	0	0	0	8	0	0	45	185	0	241
d__Bacteria	k__norank	p__Chlamydiae	c__Chlamydiae	o__Chlamydiales	f__Parachlamydiaceae	g__Neochlamydia	s__uncultured_bacterium_g__Neochlamydia	OTU713	0	0	5	0	0	0	2	0	0	0	0	0	0	0	0	0	7
d__Bacteria	k__norank	p__Proteobacteria	c__Betaproteobacteria	o__Nitrosomonadales	f__Nitrosomonadaceae	g__Nitrosomonas	s__Nitrosococcus_mobilis	OTU988	6	2	0	0	0	0	0	0	0	0	0	0	0	0	0	0	8
d__Bacteria	k__norank	p__Nitrospirae	c__Nitrospira	o__norank_c__Nitrospira	f__norank_c__Nitrospira	g__Nitrospira	s__uncultured_Myxococcales_bacterium_g__Nitrospira	OTU973	18	0	0	0	0	0	0	1	0	0	0	0	0	0	0	0	19
d__Bacteria	k__norank	p__Nitrospirae	c__Nitrospira	o__norank_c__Nitrospira	f__norank_c__Nitrospira	g__Nitrospira	s__unclassified_g__Nitrospira	OTU787	0	0	0	0	0	0	0	5	0	0	0	0	0	0	0	0	5
d__Bacteria	k__norank	p__Nitrospirae	c__Nitrospira	o__norank_c__Nitrospira	f__norank_c__Nitrospira	g__Nitrospira	s__uncultured_proteobacterium_g__Nitrospira	OTU784	0	0	0	0	0	0	0	9	0	0	0	0	0	0	0	0	9
d__Bacteria	k__norank	p__Actinobacteria	c__Actinobacteria	o__Propionibacteriales	f__Nocardioidaceae	g__Nocardioides	s__unclassified_g__Nocardioides	OTU534	0	0	1	0	0	0	0	0	0	0	0	0	0	0	0	0	1
d__Bacteria	k__norank	p__Actinobacteria	c__Actinobacteria	o__Propionibacteriales	f__Nocardioidaceae	g__Nocardioides	s__Nocardioides_jensenii	OTU533	2	0	0	0	0	0	0	0	1	0	0	0	0	0	0	0	3
d__Bacteria	k__norank	p__Actinobacteria	c__Actinobacteria	o__Propionibacteriales	f__Nocardioidaceae	g__Nocardioides	s__unclassified_g__Nocardioides	OTU544	0	0	0	0	0	0	0	1	0	0	0	0	0	0	0	0	1
d__Bacteria	k__norank	p__Actinobacteria	c__Actinobacteria	o__Propionibacteriales	f__Nocardioidaceae	g__Nocardioides	s__uncultured_actinobacterium_g__Nocardioides	OTU218	0	0	1	0	0	0	1	0	0	0	0	0	0	0	0	0	2
d__Bacteria	k__norank	p__Actinobacteria	c__Actinobacteria	o__Propionibacteriales	f__Nocardioidaceae	g__Nocardioides	s__unclassified_g__Nocardioides	OTU743	0	0	0	0	0	0	0	2	0	0	0	0	0	0	0	0	2
d__Bacteria	k__norank	p__Chloroflexi	c__1-20	o__norank_c__1-20	f__norank_c__1-20	g__norank_c__1-20	s__uncultured_bacterium_g__norank_c__1-20	OTU853	39	0	0	0	0	0	0	0	0	0	0	0	0	0	0	0	39
d__Bacteria	k__norank	p__Chloroflexi	c__1-20	o__norank_c__1-20	f__norank_c__1-20	g__norank_c__1-20	s__uncultured_bacterium_g__norank_c__1-20	OTU183	0	0	2	0	0	0	12	1	0	0	0	0	0	0	0	0	15
d__Bacteria	k__norank	p__Chloroflexi	c__1-20	o__norank_c__1-20	f__norank_c__1-20	g__norank_c__1-20	s__uncultured_bacterium_g__norank_c__1-20	OTU611	0	0	33	1	0	0	88	0	0	0	0	0	0	0	0	3	125
d__Bacteria	k__norank	p__Acidobacteria	c__Acidobacteria	o__norank_c__Acidobacteria	f__norank_c__Acidobacteria	g__norank_c__Acidobacteria	s__unclassified_g__norank_c__Acidobacteria	OTU826	10	0	0	0	0	0	0	0	0	0	0	0	0	0	0	0	10
d__Bacteria	k__norank	p__Acidobacteria	c__Acidobacteria	o__norank_c__Acidobacteria	f__norank_c__Acidobacteria	g__norank_c__Acidobacteria	s__unclassified_g__norank_c__Acidobacteria	OTU659	16	0	0	0	2	0	0	1	6	0	0	2	0	36	0	0	63
d__Bacteria	k__norank	p__Acidobacteria	c__Acidobacteria	o__norank_c__Acidobacteria	f__norank_c__Acidobacteria	g__norank_c__Acidobacteria	s__Acidobacteria_bacterium_LWH4	OTU965	13	0	0	0	0	0	0	1	0	0	0	0	0	0	0	0	14
d__Bacteria	k__norank	p__Acidobacteria	c__Acidobacteria	o__norank_c__Acidobacteria	f__norank_c__Acidobacteria	g__norank_c__Acidobacteria	s__unclassified_g__norank_c__Acidobacteria	OTU326	0	0	5	0	0	0	0	1	0	0	0	0	0	0	0	0	6
d__Bacteria	k__norank	p__Acidobacteria	c__Acidobacteria	o__norank_c__Acidobacteria	f__norank_c__Acidobacteria	g__norank_c__Acidobacteria	s__unclassified_g__norank_c__Acidobacteria	OTU918	3	0	0	0	0	0	0	0	0	0	0	0	0	0	0	0	3
d__Bacteria	k__norank	p__Acidobacteria	c__Acidobacteria	o__norank_c__Acidobacteria	f__norank_c__Acidobacteria	g__norank_c__Acidobacteria	s__unclassified_g__norank_c__Acidobacteria	OTU986	22	0	0	0	0	0	0	0	0	0	0	0	0	0	0	0	22
d__Bacteria	k__norank	p__Acidobacteria	c__Acidobacteria	o__norank_c__Acidobacteria	f__norank_c__Acidobacteria	g__norank_c__Acidobacteria	s__uncultured_Acidobacteriales_bacterium_g__norank_c__Acidobacteria	OTU740	2	0	0	0	0	0	0	5	0	0	0	0	0	0	0	0	7
d__Bacteria	k__norank	p__Acidobacteria	c__Acidobacteria	o__norank_c__Acidobacteria	f__norank_c__Acidobacteria	g__norank_c__Acidobacteria	s__unclassified_g__norank_c__Acidobacteria	OTU267	19	0	2	0	0	0	3	9	0	0	0	0	0	0	0	0	33
d__Bacteria	k__norank	p__Acidobacteria	c__Acidobacteria	o__norank_c__Acidobacteria	f__norank_c__Acidobacteria	g__norank_c__Acidobacteria	s__unclassified_g__norank_c__Acidobacteria	OTU1004	43	0	0	0	0	0	0	0	0	0	0	0	0	0	0	0	43
d__Bacteria	k__norank	p__Acidobacteria	c__Acidobacteria	o__norank_c__Acidobacteria	f__norank_c__Acidobacteria	g__norank_c__Acidobacteria	s__unclassified_g__norank_c__Acidobacteria	OTU293	0	0	1	0	0	0	0	0	0	0	0	0	0	0	0	0	1
d__Bacteria	k__norank	p__Chloroflexi	c__Ardenticatenia	o__norank_c__Ardenticatenia	f__norank_c__Ardenticatenia	g__norank_c__Ardenticatenia	s__unclassified_g__norank_c__Ardenticatenia	OTU861	68	0	0	0	0	0	0	0	0	0	0	0	0	0	0	0	68
d__Bacteria	k__norank	p__Chloroflexi	c__Ardenticatenia	o__norank_c__Ardenticatenia	f__norank_c__Ardenticatenia	g__norank_c__Ardenticatenia	s__unclassified_g__norank_c__Ardenticatenia	OTU978	17	0	0	0	0	0	0	0	0	0	0	0	0	0	0	0	17
d__Bacteria	k__norank	p__Chloroflexi	c__Ardenticatenia	o__norank_c__Ardenticatenia	f__norank_c__Ardenticatenia	g__norank_c__Ardenticatenia	s__uncultured_bacterium_g__norank_c__Ardenticatenia	OTU1009	20	0	0	0	0	0	0	2	0	0	0	0	0	0	0	0	22
d__Bacteria	k__norank	p__Chloroflexi	c__Ardenticatenia	o__norank_c__Ardenticatenia	f__norank_c__Ardenticatenia	g__norank_c__Ardenticatenia	s__uncultured_bacterium_g__norank_c__Ardenticatenia	OTU868	20	0	0	0	0	0	0	4	0	0	0	0	0	0	0	0	24
d__Bacteria	k__norank	p__Chloroflexi	c__Ardenticatenia	o__norank_c__Ardenticatenia	f__norank_c__Ardenticatenia	g__norank_c__Ardenticatenia	s__unclassified_g__norank_c__Ardenticatenia	OTU671	0	0	0	0	0	0	0	0	0	0	0	0	0	5	0	0	5
d__Bacteria	k__norank	p__Chloroflexi	c__Ardenticatenia	o__norank_c__Ardenticatenia	f__norank_c__Ardenticatenia	g__norank_c__Ardenticatenia	s__uncultured_organism_g__norank_c__Ardenticatenia	OTU1051	9	0	0	0	0	0	0	3	0	0	0	0	0	0	0	0	12
d__Bacteria	k__norank	p__Chloroflexi	c__Ardenticatenia	o__norank_c__Ardenticatenia	f__norank_c__Ardenticatenia	g__norank_c__Ardenticatenia	s__unclassified_g__norank_c__Ardenticatenia	OTU857	29	0	0	0	0	0	0	0	0	0	0	0	0	0	0	0	29
d__Bacteria	k__norank	p__Bacteroidetes	c__Bacteroidetes_vadinHA17	o__norank_c__Bacteroidetes_vadinHA17	f__norank_c__Bacteroidetes_vadinHA17	g__norank_c__Bacteroidetes_vadinHA17	s__unclassified_g__norank_c__Bacteroidetes_vadinHA17	OTU876	12	0	0	0	0	0	0	0	0	0	0	0	0	0	0	0	12
d__Bacteria	k__norank	p__Bacteroidetes	c__Bacteroidetes_VC2.1_Bac22	o__norank_c__Bacteroidetes_VC2.1_Bac22	f__norank_c__Bacteroidetes_VC2.1_Bac22	g__norank_c__Bacteroidetes_VC2.1_Bac22	s__uncultured_planctomycete_g__norank_c__Bacteroidetes_VC2.1_Bac22	OTU1050	19	0	0	0	0	0	0	0	0	0	0	0	0	0	0	0	19
d__Bacteria	k__norank	p__Planctomycetes	c__BD7-11	o__norank_c__BD7-11	f__norank_c__BD7-11	g__norank_c__BD7-11	s__uncultured_bacterium_g__norank_c__BD7-11	OTU697	2	0	0	0	1	0	0	9	3	0	0	4	0	11	0	0	30
d__Bacteria	k__norank	p__Chloroflexi	c__C10-SB1A	o__norank_c__C10-SB1A	f__norank_c__C10-SB1A	g__norank_c__C10-SB1A	s__uncultured_bacterium_g__norank_c__C10-SB1A	OTU580	0	0	1	0	0	0	4	0	0	0	0	0	0	0	0	0	5
d__Bacteria	k__norank	p__Cyanobacteria	c__Cyanobacteria	o__norank_c__Cyanobacteria	f__norank_c__Cyanobacteria	g__norank_c__Cyanobacteria	s__unclassified_g__norank_c__Cyanobacteria	OTU546	0	0	1	0	0	0	1	0	0	0	0	0	0	0	0	0	2
d__Bacteria	k__norank	p__Cyanobacteria	c__Cyanobacteria	o__norank_c__Cyanobacteria	f__norank_c__Cyanobacteria	g__norank_c__Cyanobacteria	s__unclassified_g__norank_c__Cyanobacteria	OTU737	0	0	0	0	0	0	0	4	0	0	3	0	0	0	0	0	7
d__Bacteria	k__norank	p__Cyanobacteria	c__Cyanobacteria	o__norank_c__Cyanobacteria	f__norank_c__Cyanobacteria	g__norank_c__Cyanobacteria	s__Coelastrella_sp._M60_g__norank	OTU79	0	0	2	0	0	0	1	0	0	0	0	0	0	0	0	0	3
d__Bacteria	k__norank	p__Cyanobacteria	c__Cyanobacteria	o__norank_c__Cyanobacteria	f__norank_c__Cyanobacteria	g__norank_c__Cyanobacteria	s__Coelastrella_sp._M60_g__norank	OTU381	0	0	0	0	0	0	0	0	1	0	0	0	0	0	0	0	1
d__Bacteria	k__norank	p__Cyanobacteria	c__Cyanobacteria	o__norank_c__Cyanobacteria	f__norank_c__Cyanobacteria	g__norank_c__Cyanobacteria	s__uncultured_diatom	OTU1002	45	0	4	0	0	0	2	0	0	0	0	0	0	0	0	1	52
d__Bacteria	k__norank	p__Cyanobacteria	c__Cyanobacteria	o__norank_c__Cyanobacteria	f__norank_c__Cyanobacteria	g__norank_c__Cyanobacteria	s__unclassified_g__norank_c__Cyanobacteria	OTU199	0	0	6	0	0	0	15	1	1	0	0	0	2	0	0	0	25
d__Bacteria	k__norank	p__Cyanobacteria	c__Cyanobacteria	o__norank_c__Cyanobacteria	f__norank_c__Cyanobacteria	g__norank_c__Cyanobacteria	s__unclassified_g__norank_c__Cyanobacteria	OTU746	0	0	0	0	0	0	2	15	0	1	0	0	0	0	0	0	18
d__Bacteria	k__norank	p__Cyanobacteria	c__Cyanobacteria	o__norank_c__Cyanobacteria	f__norank_c__Cyanobacteria	g__norank_c__Cyanobacteria	s__Kirchneriella_aperta	OTU319	0	0	0	0	0	0	1	0	0	0	0	0	0	0	0	1	2
d__Bacteria	k__norank	p__Cyanobacteria	c__Cyanobacteria	o__norank_c__Cyanobacteria	f__norank_c__Cyanobacteria	g__norank_c__Cyanobacteria	s__unclassified_g__norank_c__Cyanobacteria	OTU208	14	0	2	0	0	1	36	134	29	1	7	0	1	0	0	5	230
d__Bacteria	k__norank	p__Cyanobacteria	c__Cyanobacteria	o__norank_c__Cyanobacteria	f__norank_c__Cyanobacteria	g__norank_c__Cyanobacteria	s__unclassified_g__norank_c__Cyanobacteria	OTU552	0	1	2	0	0	1	1	0	0	0	0	0	0	0	0	0	5
d__Bacteria	k__norank	p__Cyanobacteria	c__Cyanobacteria	o__norank_c__Cyanobacteria	f__norank_c__Cyanobacteria	g__norank_c__Cyanobacteria	s__unclassified_g__norank_c__Cyanobacteria	OTU317	0	0	4	0	0	0	199	0	0	0	0	0	7	0	0	77	287
d__Bacteria	k__norank	p__Cyanobacteria	c__Cyanobacteria	o__norank_c__Cyanobacteria	f__norank_c__Cyanobacteria	g__norank_c__Cyanobacteria	s__Acutodesmus_obliquus	OTU65	0	0	2	0	0	0	5	0	0	0	0	0	0	0	0	0	7
d__Bacteria	k__norank	p__Cyanobacteria	c__Cyanobacteria	o__norank_c__Cyanobacteria	f__norank_c__Cyanobacteria	g__norank_c__Cyanobacteria	s__unclassified_g__norank_c__Cyanobacteria	OTU734	7	0	0	0	0	0	0	56	3	0	6	0	0	0	0	0	72
d__Bacteria	k__norank	p__Cyanobacteria	c__Cyanobacteria	o__norank_c__Cyanobacteria	f__norank_c__Cyanobacteria	g__norank_c__Cyanobacteria	s__Coelastrella_sp._M60_g__norank	OTU2	0	1	1	2	0	1	7	0	0	3	0	0	0	0	0	0	15
d__Bacteria	k__norank	p__Cyanobacteria	c__Cyanobacteria	o__norank_c__Cyanobacteria	f__norank_c__Cyanobacteria	g__norank_c__Cyanobacteria	s__Mychonastes_homosphaera	OTU380	0	0	0	0	0	0	5	1	0	2	0	0	1	0	0	0	9
d__Bacteria	k__norank	p__Cyanobacteria	c__Cyanobacteria	o__norank_c__Cyanobacteria	f__norank_c__Cyanobacteria	g__norank_c__Cyanobacteria	s__Oedogonium_cardiacum	OTU724	0	0	1	0	0	0	40	0	0	0	0	0	0	0	0	25	66
d__Bacteria	k__norank	p__Cyanobacteria	c__Cyanobacteria	o__norank_c__Cyanobacteria	f__norank_c__Cyanobacteria	g__norank_c__Cyanobacteria	s__Coelastrella_sp._M60_g__norank	OTU133	0	0	12	2	0	0	18	7	0	3	0	0	1	0	0	1	44
d__Bacteria	k__norank	p__Cyanobacteria	c__Cyanobacteria	o__norank_c__Cyanobacteria	f__norank_c__Cyanobacteria	g__norank_c__Cyanobacteria	s__Chlorophyta_symbiont_of_Baikalospongia_sp._g__norank	OTU754	6	0	0	0	0	0	0	100	12	0	8	0	0	0	0	0	126
d__Bacteria	k__norank	p__Cyanobacteria	c__Cyanobacteria	o__norank_c__Cyanobacteria	f__norank_c__Cyanobacteria	g__norank_c__Cyanobacteria	s__unclassified_g__norank_c__Cyanobacteria	OTU716	0	0	11	1	0	0	24	0	0	0	0	0	1	0	0	0	37
d__Bacteria	k__norank	p__Cyanobacteria	c__Cyanobacteria	o__norank_c__Cyanobacteria	f__norank_c__Cyanobacteria	g__norank_c__Cyanobacteria	s__Arachis_hypogaea_var._vulgaris	OTU312	0	0	32	0	1	0	187	0	0	0	0	0	2	0	0	3	225
d__Bacteria	k__norank	p__Cyanobacteria	c__Cyanobacteria	o__norank_c__Cyanobacteria	f__norank_c__Cyanobacteria	g__norank_c__Cyanobacteria	s__Coelastrella_sp._M60_g__norank	OTU513	0	0	7	1	0	0	5	2	0	0	0	0	0	0	0	1	16
d__Bacteria	k__norank	p__Cyanobacteria	c__Cyanobacteria	o__norank_c__Cyanobacteria	f__norank_c__Cyanobacteria	g__norank_c__Cyanobacteria	s__unclassified_g__norank_c__Cyanobacteria	OTU4	19	0	0	1	0	0	1	0	0	0	0	1	1	0	1	4	28
d__Bacteria	k__norank	p__Cyanobacteria	c__Cyanobacteria	o__norank_c__Cyanobacteria	f__norank_c__Cyanobacteria	g__norank_c__Cyanobacteria	s__unclassified_g__norank_c__Cyanobacteria	OTU316	0	0	8	0	0	0	4	1	0	0	0	0	0	0	0	1	14
d__Bacteria	k__norank	p__Cyanobacteria	c__Cyanobacteria	o__norank_c__Cyanobacteria	f__norank_c__Cyanobacteria	g__norank_c__Cyanobacteria	s__unclassified_g__norank_c__Cyanobacteria	OTU582	0	0	0	0	0	0	2	0	0	9	0	0	0	0	0	0	11
d__Bacteria	k__norank	p__Cyanobacteria	c__Cyanobacteria	o__norank_c__Cyanobacteria	f__norank_c__Cyanobacteria	g__norank_c__Cyanobacteria	s__Trachydiscus_minutus	OTU468	25	0	0	0	0	0	1	35	1	0	3	2	0	0	0	0	67
d__Bacteria	k__norank	p__Cyanobacteria	c__Cyanobacteria	o__norank_c__Cyanobacteria	f__norank_c__Cyanobacteria	g__norank_c__Cyanobacteria	s__Coelastrella_sp._M60_g__norank	OTU583	0	0	0	0	0	0	0	1	0	25	0	0	0	0	0	0	26
d__Bacteria	k__norank	p__Cyanobacteria	c__Cyanobacteria	o__norank_c__Cyanobacteria	f__norank_c__Cyanobacteria	g__norank_c__Cyanobacteria	s__Phaseolus_acutifolius__tepary_bean__g__norank	OTU72	0	0	7	3	0	0	12	0	4	0	1	2	0	0	7	72	108
d__Bacteria	k__norank	p__Cyanobacteria	c__Cyanobacteria	o__norank_c__Cyanobacteria	f__norank_c__Cyanobacteria	g__norank_c__Cyanobacteria	s__Golenkinia_longispicula	OTU59	0	0	0	0	0	0	1	0	0	0	0	0	0	0	0	0	1
d__Bacteria	k__norank	p__Cyanobacteria	c__Cyanobacteria	o__norank_c__Cyanobacteria	f__norank_c__Cyanobacteria	g__norank_c__Cyanobacteria	s__unclassified_g__norank_c__Cyanobacteria	OTU193	0	0	8	0	0	0	1	0	0	0	0	0	1	0	0	39	49
d__Bacteria	k__norank	p__Cyanobacteria	c__Cyanobacteria	o__norank_c__Cyanobacteria	f__norank_c__Cyanobacteria	g__norank_c__Cyanobacteria	s__unclassified_g__norank_c__Cyanobacteria	OTU539	0	0	1	0	0	0	1	0	0	0	0	0	0	0	0	0	2
d__Bacteria	k__norank	p__Cyanobacteria	c__Cyanobacteria	o__norank_c__Cyanobacteria	f__norank_c__Cyanobacteria	g__norank_c__Cyanobacteria	s__Coelastrella_sp._M60_g__norank	OTU718	0	0	2	0	0	0	16	3	0	0	0	0	0	0	0	1	22
d__Bacteria	k__norank	p__Cyanobacteria	c__Cyanobacteria	o__norank_c__Cyanobacteria	f__norank_c__Cyanobacteria	g__norank_c__Cyanobacteria	s__Coelastrella_sp._M60_g__norank	OTU719	0	0	0	0	0	0	6	0	0	4	0	0	1	0	0	0	11
d__Bacteria	k__norank	p__Cyanobacteria	c__Cyanobacteria	o__norank_c__Cyanobacteria	f__norank_c__Cyanobacteria	g__norank_c__Cyanobacteria	s__Acutodesmus_obliquus	OTU111	0	0	0	0	0	0	0	0	0	1	0	0	0	0	0	0	1
d__Bacteria	k__norank	p__Proteobacteria	c__Gammaproteobacteria	o__norank_c__Gammaproteobacteria	f__norank_c__Gammaproteobacteria	g__norank_c__Gammaproteobacteria	s__unclassified_g__norank_c__Gammaproteobacteria	OTU56	0	0	1	0	0	0	0	0	0	0	0	0	0	0	0	0	1
d__Bacteria	k__norank	p__Gemmatimonadetes	c__Gemmatimonadetes	o__norank_c__Gemmatimonadetes	f__norank_c__Gemmatimonadetes	g__norank_c__Gemmatimonadetes	s__unclassified_g__norank_c__Gemmatimonadetes	OTU913	36	0	0	0	0	0	0	2	0	0	0	0	0	0	0	0	38
d__Bacteria	k__norank	p__Gemmatimonadetes	c__Gemmatimonadetes	o__norank_c__Gemmatimonadetes	f__norank_c__Gemmatimonadetes	g__norank_c__Gemmatimonadetes	s__unclassified_g__norank_c__Gemmatimonadetes	OTU941	6	0	0	0	0	0	0	0	0	0	0	0	0	0	0	0	6
d__Bacteria	k__norank	p__Gemmatimonadetes	c__Gemmatimonadetes	o__norank_c__Gemmatimonadetes	f__norank_c__Gemmatimonadetes	g__norank_c__Gemmatimonadetes	s__uncultured_forest_soil_bacterium_g__norank_c__Gemmatimonadetes	OTU633	0	0	0	0	0	0	0	0	0	0	0	0	0	7	0	0	7
d__Bacteria	k__norank	p__Chloroflexi	c__KD4-96	o__norank_c__KD4-96	f__norank_c__KD4-96	g__norank_c__KD4-96	s__unclassified_g__norank_c__KD4-96	OTU128	0	0	0	0	0	0	0	1	0	0	0	0	0	0	0	0	1
d__Bacteria	k__norank	p__Chloroflexi	c__KD4-96	o__norank_c__KD4-96	f__norank_c__KD4-96	g__norank_c__KD4-96	s__uncultured_bacterium_g__norank_c__KD4-96	OTU867	24	0	0	0	0	0	0	0	0	0	0	0	0	0	0	0	24
d__Bacteria	k__norank	p__Chloroflexi	c__KD4-96	o__norank_c__KD4-96	f__norank_c__KD4-96	g__norank_c__KD4-96	s__unclassified_g__norank_c__KD4-96	OTU759	0	0	0	0	0	0	0	6	0	0	0	0	0	0	0	0	6
d__Bacteria	k__norank	p__Chloroflexi	c__KD4-96	o__norank_c__KD4-96	f__norank_c__KD4-96	g__norank_c__KD4-96	s__uncultured_Chloroflexi_bacterium_g__norank_c__KD4-96	OTU304	0	0	1	0	0	0	0	0	0	0	2	0	0	0	0	0	3
d__Bacteria	k__norank	p__Chloroflexi	c__KD4-96	o__norank_c__KD4-96	f__norank_c__KD4-96	g__norank_c__KD4-96	s__uncultured_bacterium_g__norank_c__KD4-96	OTU560	7	0	1	0	0	0	0	4	0	0	0	0	0	0	0	0	12
d__Bacteria	k__norank	p__Chloroflexi	c__KD4-96	o__norank_c__KD4-96	f__norank_c__KD4-96	g__norank_c__KD4-96	s__uncultured_Chloroflexi_bacterium_g__norank_c__KD4-96	OTU767	7	0	0	0	0	0	0	5	1	0	0	0	0	0	0	0	13
d__Bacteria	k__norank	p__Verrucomicrobia	c__LD1-PB3	o__norank_c__LD1-PB3	f__norank_c__LD1-PB3	g__norank_c__LD1-PB3	s__uncultured_bacterium_g__norank_c__LD1-PB3	OTU430	0	0	0	0	0	0	1	0	0	0	0	0	0	0	0	0	1
d__Bacteria	k__norank	p__Verrucomicrobia	c__OPB35_soil_group	o__norank_c__OPB35_soil_group	f__norank_c__OPB35_soil_group	g__norank_c__OPB35_soil_group	s__unclassified_g__norank_c__OPB35_soil_group	OTU920	17	0	0	0	0	0	0	0	0	0	0	0	0	0	0	0	17
d__Bacteria	k__norank	p__Verrucomicrobia	c__OPB35_soil_group	o__norank_c__OPB35_soil_group	f__norank_c__OPB35_soil_group	g__norank_c__OPB35_soil_group	s__unclassified_g__norank_c__OPB35_soil_group	OTU964	3	0	0	0	0	0	0	0	0	0	0	0	0	0	0	0	3
d__Bacteria	k__norank	p__Chloroflexi	c__SBR2076	o__norank_c__SBR2076	f__norank_c__SBR2076	g__norank_c__SBR2076	s__uncultured_soil_bacterium_g__norank_c__SBR2076	OTU872	2	0	1	0	0	0	0	1	0	0	0	0	0	0	0	0	4
d__Bacteria	k__norank	p__Chloroflexi	c__SBR2076	o__norank_c__SBR2076	f__norank_c__SBR2076	g__norank_c__SBR2076	s__uncultured_Anaerolineaceae_bacterium_g__norank_c__SBR2076	OTU745	0	0	0	0	0	0	0	6	0	0	0	0	0	0	0	0	6
d__Bacteria	k__norank	p__Chloroflexi	c__SBR2076	o__norank_c__SBR2076	f__norank_c__SBR2076	g__norank_c__SBR2076	s__unclassified_g__norank_c__SBR2076	OTU1020	11	0	0	0	0	0	0	0	0	0	0	0	0	0	0	0	11
d__Bacteria	k__norank	p__Chloroflexi	c__SJA-15	o__norank_c__SJA-15	f__norank_c__SJA-15	g__norank_c__SJA-15	s__unclassified_g__norank_c__SJA-15	OTU115	0	0	1	0	0	0	4	1	0	0	0	0	0	0	0	1	7
d__Bacteria	k__norank	p__Chloroflexi	c__SJA-15	o__norank_c__SJA-15	f__norank_c__SJA-15	g__norank_c__SJA-15	s__uncultured_bacterium_g__norank_c__SJA-15	OTU364	0	0	21	0	0	0	20	0	0	0	0	0	0	0	0	3	44
d__Bacteria	k__norank	p__Chloroflexi	c__SL56_marine_group	o__norank_c__SL56_marine_group	f__norank_c__SL56_marine_group	g__norank_c__SL56_marine_group	s__uncultured_bacterium_g__norank_c__SL56_marine_group	OTU1065	0	0	0	0	0	0	0	0	2	0	1	0	0	0	0	0	3
d__Bacteria	k__norank	p__Proteobacteria	c__Deltaproteobacteria	o__Oligoflexales	f__0319-6G20	g__norank_f__0319-6G20	s__uncultured_bacterium_g__norank_f__0319-6G20	OTU146	20	0	0	0	3	0	0	8	0	0	5	1	0	13	1	0	51
d__Bacteria	k__norank	p__Proteobacteria	c__Alphaproteobacteria	o__Rhizobiales	f__A0839	g__norank_f__A0839	s__uncultured_bacterium_g__norank_f__A0839	OTU412	0	0	2	0	0	0	0	0	0	0	0	0	0	0	0	0	2
d__Bacteria	k__norank	p__Proteobacteria	c__Alphaproteobacteria	o__Rhizobiales	f__A0839	g__norank_f__A0839	s__unclassified_g__norank_f__A0839	OTU240	0	0	0	0	0	0	0	0	0	0	0	0	0	0	0	1	1
d__Bacteria	k__norank	p__Acidobacteria	c__Acidobacteria	o__Subgroup_10	f__ABS-19	g__norank_f__ABS-19	s__bacterium_enrichment_culture_clone_Anammox_2	OTU788	29	0	0	0	0	0	0	7	0	0	0	0	0	0	0	0	36
d__Bacteria	k__norank	p__Acidobacteria	c__Acidobacteria	o__Subgroup_10	f__ABS-19	g__norank_f__ABS-19	s__uncultured_prokaryote_g__norank_f__ABS-19	OTU1007	119	0	0	0	0	0	0	12	0	0	0	0	0	0	0	0	131
d__Bacteria	k__norank	p__Firmicutes	c__Negativicutes	o__Selenomonadales	f__Acidaminococcaceae	g__norank_f__Acidaminococcaceae	s__uncultured_bacterium_g__norank_f__Acidaminococcaceae	OTU17	0	0	4	0	0	0	0	0	0	0	0	0	0	0	0	0	4
d__Bacteria	k__norank	p__Actinobacteria	c__Actinobacteria	o__Acidimicrobiales	f__Acidimicrobiaceae	g__norank_f__Acidimicrobiaceae	s__uncultured_bacterium_g__norank_f__Acidimicrobiaceae	OTU525	0	0	1	0	0	0	1	0	0	0	0	0	0	0	0	0	2
d__Bacteria	k__norank	p__Actinobacteria	c__Actinobacteria	o__Acidimicrobiales	f__Acidimicrobiaceae	g__norank_f__Acidimicrobiaceae	s__unclassified_g__norank_f__Acidimicrobiaceae	OTU212	1	0	0	0	0	0	0	0	0	0	0	0	0	0	0	0	1
d__Bacteria	k__norank	p__Acidobacteria	c__Acidobacteria	o__Acidobacteriales	f__Acidobacteriaceae__Subgroup_1_	g__norank_f__Acidobacteriaceae__Subgroup_1_	s__uncultured_bacterium_DA038	OTU910	10	0	0	0	0	0	0	0	0	0	0	0	0	0	0	0	10
d__Bacteria	k__norank	p__Acidobacteria	c__Acidobacteria	o__Acidobacteriales	f__Acidobacteriaceae__Subgroup_1_	g__norank_f__Acidobacteriaceae__Subgroup_1_	s__unclassified_g__norank_f__Acidobacteriaceae__Subgroup_1_	OTU891	8	0	0	0	0	0	0	0	0	0	0	0	0	0	0	0	8
d__Bacteria	k__norank	p__Proteobacteria	c__Betaproteobacteria	o__Burkholderiales	f__Alcaligenaceae	g__norank_f__Alcaligenaceae	s__uncultured_bacterium_g__norank_f__Alcaligenaceae	OTU1008	10	0	0	0	0	0	0	0	0	0	0	0	0	0	0	0	10
d__Bacteria	k__norank	p__Proteobacteria	c__Betaproteobacteria	o__Burkholderiales	f__Alcaligenaceae	g__norank_f__Alcaligenaceae	s__unclassified_g__norank_f__Alcaligenaceae	OTU900	15	0	0	0	0	0	0	0	0	0	1	0	0	0	0	0	16
d__Bacteria	k__norank	p__Chloroflexi	c__Anaerolineae	o__Anaerolineales	f__Anaerolineaceae	g__norank_f__Anaerolineaceae	s__unclassified_g__norank_f__Anaerolineaceae	OTU875	101	0	0	0	0	0	0	5	0	0	0	0	0	0	0	0	106
d__Bacteria	k__norank	p__Chloroflexi	c__Anaerolineae	o__Anaerolineales	f__Anaerolineaceae	g__norank_f__Anaerolineaceae	s__unclassified_g__norank_f__Anaerolineaceae	OTU997	9	0	0	0	0	0	0	0	0	0	0	0	0	0	0	0	9
d__Bacteria	k__norank	p__Chloroflexi	c__Anaerolineae	o__Anaerolineales	f__Anaerolineaceae	g__norank_f__Anaerolineaceae	s__unclassified_g__norank_f__Anaerolineaceae	OTU1000	6	0	0	0	0	0	0	1	0	0	0	0	0	0	0	0	7
d__Bacteria	k__norank	p__Chloroflexi	c__Anaerolineae	o__Anaerolineales	f__Anaerolineaceae	g__norank_f__Anaerolineaceae	s__unclassified_g__norank_f__Anaerolineaceae	OTU837	46	0	0	0	0	0	0	4	0	0	0	0	0	0	0	0	50
d__Bacteria	k__norank	p__Chloroflexi	c__Anaerolineae	o__Anaerolineales	f__Anaerolineaceae	g__norank_f__Anaerolineaceae	s__uncultured_Gemmatimonadetes_bacterium_g__norank_f__Anaerolineaceae	OTU869	7	0	0	0	0	0	0	0	0	0	0	0	0	0	0	0	7
d__Bacteria	k__norank	p__Chloroflexi	c__Anaerolineae	o__Anaerolineales	f__Anaerolineaceae	g__norank_f__Anaerolineaceae	s__unclassified_g__norank_f__Anaerolineaceae	OTU846	101	0	0	0	0	0	0	11	0	0	0	0	0	0	0	0	112
d__Bacteria	k__norank	p__Chloroflexi	c__Anaerolineae	o__Anaerolineales	f__Anaerolineaceae	g__norank_f__Anaerolineaceae	s__unclassified_g__norank_f__Anaerolineaceae	OTU1021	20	0	0	0	0	0	0	0	0	0	0	0	0	0	0	0	20
d__Bacteria	k__norank	p__Chloroflexi	c__Anaerolineae	o__Anaerolineales	f__Anaerolineaceae	g__norank_f__Anaerolineaceae	s__anaerobic_bacterium_MO-CFX2	OTU894	41	0	0	0	0	0	0	6	0	0	0	0	0	0	0	0	47
d__Bacteria	k__norank	p__Chloroflexi	c__Anaerolineae	o__Anaerolineales	f__Anaerolineaceae	g__norank_f__Anaerolineaceae	s__unclassified_g__norank_f__Anaerolineaceae	OTU1052	34	0	0	0	0	0	0	0	0	0	0	0	0	0	0	0	34
d__Bacteria	k__norank	p__Chloroflexi	c__Anaerolineae	o__Anaerolineales	f__Anaerolineaceae	g__norank_f__Anaerolineaceae	s__unclassified_g__norank_f__Anaerolineaceae	OTU1030	125	0	0	0	0	0	0	0	0	0	0	0	0	0	0	0	125
d__Bacteria	k__norank	p__Chloroflexi	c__Anaerolineae	o__Anaerolineales	f__Anaerolineaceae	g__norank_f__Anaerolineaceae	s__anaerobic_bacterium_MO-CFX2	OTU887	1354	0	0	0	0	0	0	144	0	0	0	0	0	0	0	0	1498
d__Bacteria	k__norank	p__Chloroflexi	c__Anaerolineae	o__Anaerolineales	f__Anaerolineaceae	g__norank_f__Anaerolineaceae	s__unclassified_g__norank_f__Anaerolineaceae	OTU1029	304	0	0	0	0	0	0	12	0	0	0	0	0	0	0	0	316
d__Bacteria	k__norank	p__Chloroflexi	c__Anaerolineae	o__Anaerolineales	f__Anaerolineaceae	g__norank_f__Anaerolineaceae	s__unclassified_g__norank_f__Anaerolineaceae	OTU1003	583	0	0	0	0	0	0	60	0	0	0	0	0	0	0	0	643
d__Bacteria	k__norank	p__Chloroflexi	c__Anaerolineae	o__Anaerolineales	f__Anaerolineaceae	g__norank_f__Anaerolineaceae	s__anaerobic_bacterium_MO-CFX2	OTU873	103	0	0	0	0	0	0	17	0	0	0	0	0	0	0	0	120
d__Bacteria	k__norank	p__Chloroflexi	c__Anaerolineae	o__Anaerolineales	f__Anaerolineaceae	g__norank_f__Anaerolineaceae	s__unclassified_g__norank_f__Anaerolineaceae	OTU454	0	0	2	0	0	0	0	0	0	0	0	0	0	0	0	0	2
d__Bacteria	k__norank	p__Chloroflexi	c__Anaerolineae	o__Anaerolineales	f__Anaerolineaceae	g__norank_f__Anaerolineaceae	s__unclassified_g__norank_f__Anaerolineaceae	OTU950	34	0	0	0	0	0	0	0	0	0	0	0	0	0	0	0	34
d__Bacteria	k__norank	p__Chloroflexi	c__Anaerolineae	o__Anaerolineales	f__Anaerolineaceae	g__norank_f__Anaerolineaceae	s__anaerobic_bacterium_MO-CFX2	OTU859	28	0	0	0	0	0	0	6	0	0	0	0	0	0	0	0	34
d__Bacteria	k__norank	p__Chloroflexi	c__Anaerolineae	o__Anaerolineales	f__Anaerolineaceae	g__norank_f__Anaerolineaceae	s__unclassified_g__norank_f__Anaerolineaceae	OTU1025	462	0	0	0	0	0	0	18	0	0	0	0	0	0	0	0	480
d__Bacteria	k__norank	p__Chloroflexi	c__Anaerolineae	o__Anaerolineales	f__Anaerolineaceae	g__norank_f__Anaerolineaceae	s__unclassified_g__norank_f__Anaerolineaceae	OTU922	27	0	0	0	0	0	0	3	0	0	0	0	0	0	0	0	30
d__Bacteria	k__norank	p__Chloroflexi	c__Anaerolineae	o__Anaerolineales	f__Anaerolineaceae	g__norank_f__Anaerolineaceae	s__unclassified_g__norank_f__Anaerolineaceae	OTU1042	90	0	0	0	0	0	0	1	0	0	0	0	0	0	0	0	91
d__Bacteria	k__norank	p__Chloroflexi	c__Anaerolineae	o__Anaerolineales	f__Anaerolineaceae	g__norank_f__Anaerolineaceae	s__unclassified_g__norank_f__Anaerolineaceae	OTU1023	8	0	0	0	0	0	0	0	0	0	0	0	0	0	0	0	8
d__Bacteria	k__norank	p__Chloroflexi	c__Anaerolineae	o__Anaerolineales	f__Anaerolineaceae	g__norank_f__Anaerolineaceae	s__unclassified_g__norank_f__Anaerolineaceae	OTU714	0	0	2	0	0	0	2	0	0	0	0	0	0	0	0	0	4
d__Bacteria	k__norank	p__Proteobacteria	c__Gammaproteobacteria	o__Arenicellales	f__Arenicellaceae	g__norank_f__Arenicellaceae	s__uncultured_prokaryote_g__norank_f__Arenicellaceae	OTU415	0	0	21	0	0	0	5	0	0	0	0	0	0	0	0	0	26
d__Bacteria	k__norank	p__Proteobacteria	c__Alphaproteobacteria	o__Rhizobiales	f__Beijerinckiaceae	g__norank_f__Beijerinckiaceae	s__uncultured_bacterium_g__norank_f__Beijerinckiaceae	OTU608	0	0	1	0	0	0	0	0	0	0	0	0	0	0	0	0	1
d__Bacteria	k__norank	p__Bacteroidetes	c__Bacteroidetes_Incertae_Sedis	o__Order_III	f__BIgi5	g__norank_f__BIgi5	s__uncultured_bacterium_g__norank_f__BIgi5	OTU951	27	0	0	0	0	0	0	0	0	0	0	0	0	0	0	0	27
d__Bacteria	k__norank	p__Proteobacteria	c__Deltaproteobacteria	o__Myxococcales	f__BIrii41	g__norank_f__BIrii41	s__uncultured_bacterium_g__norank_f__BIrii41	OTU974	10	0	0	0	0	0	0	0	0	0	0	0	0	0	0	0	10
d__Bacteria	k__norank	p__Proteobacteria	c__Deltaproteobacteria	o__Myxococcales	f__BIrii41	g__norank_f__BIrii41	s__uncultured_bacterium_g__norank_f__BIrii41	OTU827	31	0	0	0	0	0	0	2	0	0	0	0	0	0	0	0	33
d__Bacteria	k__norank	p__Proteobacteria	c__Deltaproteobacteria	o__Myxococcales	f__BIrii41	g__norank_f__BIrii41	s__uncultured_bacterium_g__norank_f__BIrii41	OTU1016	14	0	0	0	0	0	0	0	0	0	0	0	0	0	0	0	14
d__Bacteria	k__norank	p__Acidobacteria	c__Acidobacteria	o__Blastocatellales	f__Blastocatellaceae__Subgroup_4_	g__norank_f__Blastocatellaceae__Subgroup_4_	s__unclassified_g__norank_f__Blastocatellaceae__Subgroup_4_	OTU952	37	0	0	0	0	0	0	0	0	0	0	0	0	0	0	0	37
d__Bacteria	k__norank	p__Acidobacteria	c__Acidobacteria	o__Blastocatellales	f__Blastocatellaceae__Subgroup_4_	g__norank_f__Blastocatellaceae__Subgroup_4_	s__unclassified_g__norank_f__Blastocatellaceae__Subgroup_4_	OTU735	0	0	0	0	0	0	0	6	0	0	0	0	0	0	0	0	6
d__Bacteria	k__norank	p__Chloroflexi	c__Caldilineae	o__Caldilineales	f__Caldilineaceae	g__norank_f__Caldilineaceae	s__unclassified_g__norank_f__Caldilineaceae	OTU1045	38	0	0	0	0	0	0	0	0	0	0	0	0	0	0	0	38
d__Bacteria	k__norank	p__Chloroflexi	c__Caldilineae	o__Caldilineales	f__Caldilineaceae	g__norank_f__Caldilineaceae	s__uncultured_bacterium_g__norank_f__Caldilineaceae	OTU717	0	0	7	0	0	0	21	0	0	0	0	0	0	0	0	0	28
d__Bacteria	k__norank	p__Chloroflexi	c__Caldilineae	o__Caldilineales	f__Caldilineaceae	g__norank_f__Caldilineaceae	s__uncultured_bacterium_g__norank_f__Caldilineaceae	OTU149	0	0	1	1	0	0	3	0	0	0	0	0	0	0	0	0	5
d__Bacteria	k__norank	p__Chloroflexi	c__Caldilineae	o__Caldilineales	f__Caldilineaceae	g__norank_f__Caldilineaceae	s__unclassified_g__norank_f__Caldilineaceae	OTU81	0	0	6	3	0	0	10	0	0	0	0	0	0	0	0	1	20
d__Bacteria	k__norank	p__Chloroflexi	c__Caldilineae	o__Caldilineales	f__Caldilineaceae	g__norank_f__Caldilineaceae	s__unclassified_g__norank_f__Caldilineaceae	OTU510	0	0	9	0	0	0	10	0	0	0	0	0	0	0	0	0	19
d__Bacteria	k__norank	p__Chloroflexi	c__Caldilineae	o__Caldilineales	f__Caldilineaceae	g__norank_f__Caldilineaceae	s__unclassified_g__norank_f__Caldilineaceae	OTU833	61	0	0	0	0	0	0	0	0	0	0	0	0	0	0	0	61
d__Bacteria	k__norank	p__Chloroflexi	c__Caldilineae	o__Caldilineales	f__Caldilineaceae	g__norank_f__Caldilineaceae	s__uncultured_bacterium_g__norank_f__Caldilineaceae	OTU841	42	0	0	0	0	0	0	0	0	0	0	0	0	0	0	0	42
d__Bacteria	k__norank	p__Chloroflexi	c__Caldilineae	o__Caldilineales	f__Caldilineaceae	g__norank_f__Caldilineaceae	s__unclassified_g__norank_f__Caldilineaceae	OTU357	0	0	23	0	0	0	33	0	0	0	0	0	0	0	0	3	59
d__Bacteria	k__norank	p__Chloroflexi	c__Caldilineae	o__Caldilineales	f__Caldilineaceae	g__norank_f__Caldilineaceae	s__unclassified_g__norank_f__Caldilineaceae	OTU351	0	0	54	13	0	0	94	4	0	5	0	0	3	0	1	3	177
d__Bacteria	k__norank	p__Chloroflexi	c__Caldilineae	o__Caldilineales	f__Caldilineaceae	g__norank_f__Caldilineaceae	s__Chloroflexi_bacterium_ET1	OTU63	0	0	6	1	0	0	11	0	0	0	0	0	0	0	0	0	18
d__Bacteria	k__norank	p__Chloroflexi	c__Caldilineae	o__Caldilineales	f__Caldilineaceae	g__norank_f__Caldilineaceae	s__uncultured_Anaerolineaceae_bacterium_g__norank_f__Caldilineaceae	OTU723	0	0	7	1	0	0	3	0	0	0	0	0	0	0	0	0	11
d__Bacteria	k__norank	p__Chloroflexi	c__Caldilineae	o__Caldilineales	f__Caldilineaceae	g__norank_f__Caldilineaceae	s__unclassified_g__norank_f__Caldilineaceae	OTU484	0	0	4	1	0	0	10	0	0	0	0	0	1	0	0	0	16
d__Bacteria	k__norank	p__Chloroflexi	c__Caldilineae	o__Caldilineales	f__Caldilineaceae	g__norank_f__Caldilineaceae	s__unclassified_g__norank_f__Caldilineaceae	OTU984	18	0	0	0	0	0	0	0	0	0	0	0	0	0	0	0	18
d__Bacteria	k__norank	p__Proteobacteria	c__Alphaproteobacteria	o__Caulobacterales	f__Caulobacteraceae	g__norank_f__Caulobacteraceae	s__uncultured_alpha_proteobacterium_g__norank_f__Caulobacteraceae	OTU666	0	0	0	0	0	0	0	1	0	0	0	2	0	6	0	0	9
d__Bacteria	k__norank	p__Proteobacteria	c__Alphaproteobacteria	o__Caulobacterales	f__Caulobacteraceae	g__norank_f__Caulobacteraceae	s__uncultured_alpha_proteobacterium_g__norank_f__Caulobacteraceae	OTU1037	9	0	0	0	0	0	0	0	0	0	0	0	0	0	0	0	9
d__Bacteria	k__norank	p__Firmicutes	c__Clostridia	o__Clostridiales	f__Clostridiaceae_4	g__norank_f__Clostridiaceae_4	s__uncultured_bacterium_g__norank_f__Clostridiaceae_4	OTU954	33	0	0	0	0	0	0	0	0	0	0	0	0	0	0	0	33
d__Bacteria	k__norank	p__Actinobacteria	c__Actinobacteria	o__Coriobacteriales	f__Coriobacteriaceae	g__norank_f__Coriobacteriaceae	s__uncultured_soil_bacterium_g__norank_f__Coriobacteriaceae	OTU854	10	0	0	0	0	0	0	2	0	0	0	0	0	0	0	0	12
d__Bacteria	k__norank	p__Actinobacteria	c__Actinobacteria	o__Coriobacteriales	f__Coriobacteriaceae	g__norank_f__Coriobacteriaceae	s__unclassified_g__norank_f__Coriobacteriaceae	OTU440	0	0	0	0	0	0	0	0	1	0	0	0	0	0	0	0	1
d__Bacteria	k__norank	p__Bacteroidetes	c__Cytophagia	o__Cytophagales	f__Cytophagaceae	g__norank_f__Cytophagaceae	s__Bacteroidetes_bacterium_OLB12	OTU58	0	0	1	0	0	0	0	0	0	0	0	0	0	0	0	0	1
d__Bacteria	k__norank	p__Bacteroidetes	c__Cytophagia	o__Cytophagales	f__Cytophagaceae	g__norank_f__Cytophagaceae	s__uncultured_prokaryote_g__norank_f__Cytophagaceae	OTU670	0	0	0	0	0	0	0	0	0	0	0	0	0	2	0	0	2
d__Bacteria	k__norank	p__Proteobacteria	c__Alphaproteobacteria	o__Rhodospirillales	f__DA111	g__norank_f__DA111	s__unclassified_g__norank_f__DA111	OTU991	7	0	0	0	0	0	0	0	0	0	0	0	0	0	0	0	7
d__Bacteria	k__norank	p__Proteobacteria	c__Deltaproteobacteria	o__Desulfobacterales	f__Desulfobulbaceae	g__norank_f__Desulfobulbaceae	s__uncultured_prokaryote_g__norank_f__Desulfobulbaceae	OTU272	0	0	4	0	0	0	7	0	0	0	0	0	0	0	0	0	11
d__Bacteria	k__norank	p__Proteobacteria	c__Deltaproteobacteria	o__Desulfovibrionales	f__Desulfovibrionaceae	g__norank_f__Desulfovibrionaceae	s__uncultured_bacterium_g__norank_f__Desulfovibrionaceae	OTU673	0	0	0	0	47	0	0	0	0	0	0	0	0	14	0	0	61
d__Bacteria	k__norank	p__Proteobacteria	c__Deltaproteobacteria	o__Desulfovibrionales	f__Desulfovibrionaceae	g__norank_f__Desulfovibrionaceae	s__uncultured_bacterium_g__norank_f__Desulfovibrionaceae	OTU625	0	0	2	2	1	0	0	0	0	0	0	0	0	1678	0	0	1683
d__Bacteria	k__norank	p__Bacteroidetes	c__Bacteroidia	o__Bacteroidia_Incertae_Sedis	f__Draconibacteriaceae	g__norank_f__Draconibacteriaceae	s__uncultured_Bacteroidetes_bacterium_g__norank_f__Draconibacteriaceae	OTU956	53	0	0	0	0	0	0	2	0	0	0	0	0	0	0	0	55
d__Bacteria	k__norank	p__Proteobacteria	c__Alphaproteobacteria	o__Rhizobiales	f__DUNssu044	g__norank_f__DUNssu044	s__unclassified_g__norank_f__DUNssu044	OTU614	0	0	1	0	0	0	1	0	0	0	1	0	1	0	0	0	4
d__Bacteria	k__norank	p__Actinobacteria	c__Actinobacteria	o__Solirubrobacterales	f__Elev-16S-1332	g__norank_f__Elev-16S-1332	s__uncultured_bacterium_g__norank_f__Elev-16S-1332	OTU995	43	0	0	0	0	0	0	0	0	0	0	0	0	0	0	0	43
d__Bacteria	k__norank	p__Bacteroidetes	c__Sphingobacteriia	o__Sphingobacteriales	f__env.OPS_17	g__norank_f__env.OPS_17	s__unclassified_g__norank_f__env.OPS_17	OTU147	9	0	0	0	0	0	0	0	0	0	0	0	0	1	0	0	10
d__Bacteria	k__norank	p__Bacteroidetes	c__Sphingobacteriia	o__Sphingobacteriales	f__env.OPS_17	g__norank_f__env.OPS_17	s__unclassified_g__norank_f__env.OPS_17	OTU933	9	0	0	0	0	0	0	0	0	0	0	0	0	7	0	0	16
d__Bacteria	k__norank	p__Bacteroidetes	c__Sphingobacteriia	o__Sphingobacteriales	f__env.OPS_17	g__norank_f__env.OPS_17	s__uncultured_Sphingobacteriia_bacterium_g__norank_f__env.OPS_17	OTU256	0	0	0	0	0	0	0	1	0	0	0	0	0	7	0	0	8
d__Bacteria	k__norank	p__Firmicutes	c__Erysipelotrichia	o__Erysipelotrichales	f__Erysipelotrichaceae	g__norank_f__Erysipelotrichaceae	s__unclassified_g__norank_f__Erysipelotrichaceae	OTU641	0	917	3680	3321	2079	649	163	0	1	416	0	0	5019	17038	8715	57	42055
d__Bacteria	k__norank	p__Firmicutes	c__Erysipelotrichia	o__Erysipelotrichales	f__Erysipelotrichaceae	g__norank_f__Erysipelotrichaceae	s__Firmicutes_bacterium_ZOR0006	OTU642	0	10	74	53	3	5	2	0	0	22	0	0	52	25	14	0	260
d__Bacteria	k__norank	p__Cyanobacteria	c__Cyanobacteria	o__SubsectionI	f__FamilyI_o__SubsectionI	g__norank_f__FamilyI	s__uncultured_bacterium_g__norank_f__FamilyI	OTU943	12	0	0	0	0	0	0	0	0	0	0	0	0	0	0	0	12
d__Bacteria	k__norank	p__Cyanobacteria	c__Cyanobacteria	o__SubsectionIII	f__FamilyI_o__SubsectionIII	g__norank_f__FamilyI_o__SubsectionIII	s__Oscillatoriales_cyanobacterium_Es_Yyyy700	OTU726	0	0	0	14	0	0	0	0	0	0	0	0	0	0	0	0	14
d__Bacteria	k__norank	p__Chloroflexi	c__Ktedonobacteria	o__Ktedonobacterales	f__FCPS473	g__norank_f__FCPS473	s__uncultured_Ktedonobacter_sp._g__norank_f__FCPS473	OTU892	2	0	0	0	0	0	0	0	0	0	0	0	0	0	0	0	2
d__Bacteria	k__norank	p__Proteobacteria	c__Alphaproteobacteria	o__Rhizobiales	f__FukuN57	g__norank_f__FukuN57	s__uncultured_bacterium_g__norank_f__FukuN57	OTU725	0	0	0	5	0	0	10	0	0	0	0	0	1	0	0	1	17
d__Bacteria	k__norank	p__Proteobacteria	c__Alphaproteobacteria	o__Rhizobiales	f__FukuN57	g__norank_f__FukuN57	s__unclassified_g__norank_f__FukuN57	OTU1006	11	0	0	0	0	0	0	0	0	0	0	0	0	0	0	0	11
d__Bacteria	k__norank	p__Proteobacteria	c__Alphaproteobacteria	o__Rhizobiales	f__FukuN57	g__norank_f__FukuN57	s__uncultured_bacterium_g__norank_f__FukuN57	OTU224	0	0	0	0	1	0	0	0	0	0	0	0	0	0	0	0	1
d__Bacteria	k__norank	p__Chloroflexi	c__Ktedonobacteria	o__Ktedonobacterales	f__G12-WMSP1	g__norank_f__G12-WMSP1	s__uncultured_Ktedonobacter_sp._g__norank_f__G12-WMSP1	OTU1049	4	0	0	0	0	0	0	0	0	0	0	0	0	0	0	0	4
d__Bacteria	k__norank	p__Gemmatimonadetes	c__Gemmatimonadetes	o__Gemmatimonadales	f__Gemmatimonadaceae	g__norank_f__Gemmatimonadaceae	s__unclassified_g__norank_f__Gemmatimonadaceae	OTU785	0	0	0	0	0	0	0	5	0	0	0	0	0	0	0	0	5
d__Bacteria	k__norank	p__Actinobacteria	c__Actinobacteria	o__Frankiales	f__Geodermatophilaceae	g__norank_f__Geodermatophilaceae	s__unclassified_g__norank_f__Geodermatophilaceae	OTU166	0	0	1	1	0	0	3	0	0	0	0	0	0	0	0	0	5
d__Bacteria	k__norank	p__Fusobacteria	c__Fusobacteriia	o__Fusobacteriales	f__Hados.Sed.Eubac.3	g__norank_f__Hados.Sed.Eubac.3	s__uncultured_bacterium_g__norank_f__Hados.Sed.Eubac.3	OTU602	0	191	3850	1466	246	128	1	0	0	0	2	0	83	4	3	36	6010
d__Bacteria	k__norank	p__Acidobacteria	c__Acidobacteria	o__Holophagales	f__Holophagaceae	g__norank_f__Holophagaceae	s__uncultured_Acidobacteria_bacterium_g__norank	OTU689	0	0	0	0	0	0	0	1	1	0	4	0	0	4	0	0	10
d__Bacteria	k__norank	p__Acidobacteria	c__Acidobacteria	o__Holophagales	f__Holophagaceae	g__norank_f__Holophagaceae	s__unclassified_g__norank_f__Holophagaceae	OTU1013	7	0	0	0	0	0	0	0	0	0	0	0	0	0	0	0	7
d__Bacteria	k__norank	p__Proteobacteria	c__Alphaproteobacteria	o__Rhizobiales	f__JG35-K1-AG5	g__norank_f__JG35-K1-AG5	s__uncultured_bacterium_g__norank_f__JG35-K1-AG5	OTU345	0	0	1	0	0	0	0	0	0	0	0	0	1	0	0	0	2
d__Bacteria	k__norank	p__Proteobacteria	c__Alphaproteobacteria	o__Rhodospirillales	f__KCM-B-15	g__norank_f__KCM-B-15	s__unclassified_g__norank_f__KCM-B-15	OTU998	41	0	0	0	0	0	0	1	0	0	0	0	0	0	0	0	42
d__Bacteria	k__norank	p__Actinobacteria	c__Actinobacteria	o__Kineosporiales	f__Kineosporiaceae	g__norank_f__Kineosporiaceae	s__uncultured_bacterium_g__norank_f__Kineosporiaceae	OTU225	0	0	1	0	0	0	0	0	0	0	0	0	0	0	0	0	1
d__Bacteria	k__norank	p__Proteobacteria	c__Alphaproteobacteria	o__Rickettsiales	f__Mitochondria	g__norank_f__Mitochondria	s__unclassified_g__norank_f__Mitochondria	OTU302	0	0	0	0	0	0	0	0	1	0	0	0	0	0	0	0	1
d__Bacteria	k__norank	p__Proteobacteria	c__Alphaproteobacteria	o__Rhizobiales	f__MNG7	g__norank_f__MNG7	s__uncultured_bacterium_g__norank_f__MNG7	OTU324	0	0	0	0	0	0	0	14	1	0	4	0	0	0	0	0	19
d__Bacteria	k__norank	p__Proteobacteria	c__Alphaproteobacteria	o__Rhizobiales	f__MNG7	g__norank_f__MNG7	s__uncultured_bacterium_g__norank_f__MNG7	OTU409	1	1	25	10	0	0	71	60	4	5	10	0	3	0	1	8	199
d__Bacteria	k__norank	p__Proteobacteria	c__Betaproteobacteria	o__Neisseriales	f__Neisseriaceae	g__norank_f__Neisseriaceae	s__unclassified_g__norank_f__Neisseriaceae	OTU704	0	0	0	0	0	0	0	0	0	0	0	0	0	9	219	0	228
d__Bacteria	k__norank	p__Proteobacteria	c__Betaproteobacteria	o__Neisseriales	f__Neisseriaceae	g__norank_f__Neisseriaceae	s__uncultured_beta_proteobacterium_g__norank_f__Neisseriaceae	OTU653	3	0	0	0	1	0	0	1	0	0	0	0	0	8	0	0	13
d__Bacteria	k__norank	p__Proteobacteria	c__Betaproteobacteria	o__Nitrosomonadales	f__Nitrosomonadaceae	g__norank_f__Nitrosomonadaceae	s__uncultured_beta_proteobacterium_g__norank_f__Nitrosomonadaceae	OTU52	0	0	6	2	0	0	11	0	0	0	0	0	0	0	0	0	19
d__Bacteria	k__norank	p__Proteobacteria	c__Betaproteobacteria	o__Nitrosomonadales	f__Nitrosomonadaceae	g__norank_f__Nitrosomonadaceae	s__uncultured_Oxalobacteraceae_bacterium_g__norank_f__Nitrosomonadaceae	OTU741	2	0	0	0	0	0	0	4	0	0	0	0	0	0	0	0	6
d__Bacteria	k__norank	p__Proteobacteria	c__Betaproteobacteria	o__Nitrosomonadales	f__Nitrosomonadaceae	g__norank_f__Nitrosomonadaceae	s__uncultured_prokaryote_g__norank_f__Nitrosomonadaceae	OTU862	5	0	0	0	0	0	0	0	0	0	1	0	0	0	0	0	6
d__Bacteria	k__norank	p__Bacteroidetes	c__Flavobacteriia	o__Flavobacteriales	f__NS9_marine_group	g__norank_f__NS9_marine_group	s__unclassified_g__norank_f__NS9_marine_group	OTU963	27	0	0	0	0	0	0	3	0	0	0	0	0	0	0	0	30
d__Bacteria	k__norank	p__Proteobacteria	c__Deltaproteobacteria	o__Oligoflexales	f__Oligoflexaceae	g__norank_f__Oligoflexaceae	s__unclassified_g__norank_f__Oligoflexaceae	OTU757	0	0	0	0	0	0	0	9	0	0	2	0	0	0	0	0	11
d__Bacteria	k__norank	p__Proteobacteria	c__Deltaproteobacteria	o__Oligoflexales	f__Oligoflexaceae	g__norank_f__Oligoflexaceae	s__unclassified_g__norank_f__Oligoflexaceae	OTU949	10	0	0	0	0	0	0	0	1	0	0	0	0	0	0	0	11
d__Bacteria	k__norank	p__Actinobacteria	c__Actinobacteria	o__Acidimicrobiales	f__OM1_clade	g__norank_f__OM1_clade	s__uncultured_bacterium_g__norank_f__OM1_clade	OTU865	15	0	0	0	0	0	0	11	0	0	0	0	0	0	0	0	26
d__Bacteria	k__norank	p__Actinobacteria	c__Actinobacteria	o__Acidimicrobiales	f__OM1_clade	g__norank_f__OM1_clade	s__unclassified_g__norank_f__OM1_clade	OTU926	13	0	0	0	0	0	0	0	0	0	0	0	0	0	0	0	13
d__Bacteria	k__norank	p__Actinobacteria	c__Actinobacteria	o__Acidimicrobiales	f__OM1_clade	g__norank_f__OM1_clade	s__unclassified_g__norank_f__OM1_clade	OTU946	12	0	0	0	0	0	0	1	0	0	0	0	0	0	0	0	13
d__Bacteria	k__norank	p__Chlorobi	c__Chlorobia	o__Chlorobiales	f__OPB56	g__norank_f__OPB56	s__uncultured_bacterium_g__norank_f__OPB56	OTU796	0	0	0	0	0	0	0	0	0	0	4	1	0	0	0	0	5
d__Bacteria	k__norank	p__Proteobacteria	c__Deltaproteobacteria	o__Myxococcales	f__P3OB-42	g__norank_f__P3OB-42	s__unclassified_g__norank_f__P3OB-42	OTU1039	16	0	0	0	0	0	0	0	0	0	0	0	0	0	0	0	16
d__Bacteria	k__norank	p__Proteobacteria	c__Gammaproteobacteria	o__Pasteurellales	f__Pasteurellaceae	g__norank_f__Pasteurellaceae	s__uncultured_bacterium_g__norank_f__Pasteurellaceae	OTU703	0	0	0	1	1	0	0	0	0	0	0	0	3	16	41	0	62
d__Bacteria	k__norank	p__Firmicutes	c__Clostridia	o__Clostridiales	f__Peptococcaceae	g__norank_f__Peptococcaceae	s__unclassified_g__norank_f__Peptococcaceae	OTU959	15	0	0	0	0	0	0	0	0	0	0	0	0	0	0	0	15
d__Bacteria	k__norank	p__Firmicutes	c__Clostridia	o__Clostridiales	f__Peptostreptococcaceae	g__norank_f__Peptostreptococcaceae	s__uncultured_Clostridium_sp._g__norank_f__Peptostreptococcaceae	OTU706	0	0	0	0	0	0	0	0	0	0	0	0	0	3	30	0	33
d__Bacteria	k__norank	p__Ignavibacteriae	c__Ignavibacteria	o__Ignavibacteriales	f__PHOS-HE36	g__norank_f__PHOS-HE36	s__uncultured_soil_bacterium_g__norank_f__PHOS-HE36	OTU29	0	0	0	1	0	0	0	0	0	0	0	0	0	0	0	0	1
d__Bacteria	k__norank	p__Proteobacteria	c__Alphaproteobacteria	o__Rhizobiales	f__Phyllobacteriaceae	g__norank_f__Phyllobacteriaceae	s__uncultured_alpha_proteobacterium_g__norank_f__Phyllobacteriaceae	OTU403	0	0	2	0	0	0	3	0	0	0	0	0	0	0	1	0	6
d__Bacteria	k__norank	p__Planctomycetes	c__Planctomycetacia	o__Planctomycetales	f__Planctomycetaceae	g__norank_f__Planctomycetaceae	s__unclassified_g__norank_f__Planctomycetaceae	OTU769	0	0	0	0	0	0	0	7	0	0	0	0	0	0	0	0	7
d__Bacteria	k__norank	p__Planctomycetes	c__Planctomycetacia	o__Planctomycetales	f__Planctomycetaceae	g__norank_f__Planctomycetaceae	s__uncultured_prokaryote_g__norank_f__Planctomycetaceae	OTU1055	0	0	0	0	0	0	0	9	1	0	0	0	0	0	0	0	10
d__Bacteria	k__norank	p__Planctomycetes	c__Planctomycetacia	o__Planctomycetales	f__Planctomycetaceae	g__norank_f__Planctomycetaceae	s__bacterium_enrichment_culture_clone_B145_2011_	OTU768	0	0	0	0	0	0	0	15	2	0	0	0	0	0	0	0	17
d__Bacteria	k__norank	p__Bacteroidetes	c__Bacteroidia	o__Bacteroidales	f__Porphyromonadaceae	g__norank_f__Porphyromonadaceae	s__uncultured_bacterium_g__norank_f__Porphyromonadaceae	OTU588	0	1558	1805	117	186	445	1	0	1	1	0	0	67	0	0	6	4187
d__Bacteria	k__norank	p__Bacteroidetes	c__Bacteroidia	o__Bacteroidales	f__Porphyromonadaceae	g__norank_f__Porphyromonadaceae	s__uncultured_bacterium_g__norank_f__Porphyromonadaceae	OTU604	0	90	220	0	5	30	0	0	0	0	13	0	2	0	0	0	360
d__Bacteria	k__norank	p__Bacteroidetes	c__Bacteroidia	o__Bacteroidales	f__Porphyromonadaceae	g__norank_f__Porphyromonadaceae	s__uncultured_bacterium_g__norank_f__Porphyromonadaceae	OTU708	0	82	503	13	213	19	0	0	11	0	1	0	1	0	0	0	843
d__Bacteria	k__norank	p__Actinobacteria	c__Actinobacteria	o__Propionibacteriales	f__Propionibacteriaceae	g__norank_f__Propionibacteriaceae	s__Gram-positive_bacterium_SOGA22	OTU523	0	0	1	1	0	0	0	0	0	0	0	0	0	0	0	0	2
d__Bacteria	k__norank	p__Actinobacteria	c__Actinobacteria	o__Propionibacteriales	f__Propionibacteriaceae	g__norank_f__Propionibacteriaceae	s__uncultured_Actinomycetales_bacterium_g__norank_f__Propionibacteriaceae	OTU763	0	0	0	0	0	0	0	16	1	0	0	0	0	0	0	0	17
d__Bacteria	k__norank	p__Proteobacteria	c__Alphaproteobacteria	o__Rhodospirillales	f__Rhodospirillaceae	g__norank_f__Rhodospirillaceae	s__uncultured_Acetobacteraceae_bacterium_g__norank_f__Rhodospirillaceae	OTU907	9	0	0	0	0	0	0	0	0	1	0	0	0	0	0	0	10
d__Bacteria	k__norank	p__Bacteroidetes	c__Sphingobacteriia	o__Sphingobacteriales	f__Sphingobacteriaceae	g__norank_f__Sphingobacteriaceae	s__wastewater_metagenome_g__norank_f__Sphingobacteriaceae	OTU1040	15	0	0	0	0	0	0	0	0	0	0	0	0	0	0	0	15
d__Bacteria	k__norank	p__Spirochaetae	c__Spirochaetes	o__Spirochaetales	f__Spirochaetaceae	g__norank_f__Spirochaetaceae	s__unclassified_g__norank_f__Spirochaetaceae	OTU682	0	0	0	0	0	0	0	0	0	0	0	0	0	7	0	0	7
d__Bacteria	k__norank	p__Bacteroidetes	c__Sphingobacteriia	o__Sphingobacteriales	f__ST-12K33	g__norank_f__ST-12K33	s__uncultured_bacterium_g__norank_f__ST-12K33	OTU607	0	0	113	0	0	0	0	0	0	0	0	0	0	0	0	0	113
d__Bacteria	k__norank	p__Actinobacteria	c__Actinobacteria	o__Solirubrobacterales	f__TM146	g__norank_f__TM146	s__uncultured_bacterium_g__norank_f__TM146	OTU809	35	0	0	0	0	0	0	183	8	0	36	2	0	0	0	0	264
d__Bacteria	k__norank	p__Actinobacteria	c__Actinobacteria	o__Solirubrobacterales	f__TM146	g__norank_f__TM146	s__uncultured_bacterium_g__norank_f__TM146	OTU259	0	0	0	0	0	0	2	0	0	0	0	0	0	0	0	0	2
d__Bacteria	k__norank	p__Actinobacteria	c__Actinobacteria	o__Solirubrobacterales	f__TM146	g__norank_f__TM146	s__uncultured_bacterium_g__norank_f__TM146	OTU45	0	0	3	3	0	0	16	1	0	0	1	0	0	0	0	1	25
d__Bacteria	k__norank	p__Actinobacteria	c__Actinobacteria	o__Solirubrobacterales	f__TM146	g__norank_f__TM146	s__uncultured_bacterium_g__norank_f__TM146	OTU811	44	0	0	0	0	0	0	415	17	0	40	1	0	0	0	0	517
d__Bacteria	k__norank	p__Actinobacteria	c__Actinobacteria	o__Solirubrobacterales	f__TM146	g__norank_f__TM146	s__uncultured_bacterium_g__norank_f__TM146	OTU812	33	0	0	0	0	0	0	215	2	0	15	4	0	0	0	0	269
d__Bacteria	k__norank	p__Actinobacteria	c__Actinobacteria	o__Solirubrobacterales	f__TM146	g__norank_f__TM146	s__uncultured_bacterium_g__norank_f__TM146	OTU1061	46	0	0	0	0	0	0	351	24	0	12	1	0	0	0	0	434
d__Bacteria	k__norank	p__Verrucomicrobia	c__Verrucomicrobiae	o__Verrucomicrobiales	f__Verrucomicrobiaceae	g__norank_f__Verrucomicrobiaceae	s__uncultured_verrucomicrobium_DEV006	OTU34	0	0	1	0	0	0	1	0	0	0	0	0	0	0	0	0	2
d__Bacteria	k__norank	p__Proteobacteria	c__Alphaproteobacteria	o__Rhizobiales	f__Xanthobacteraceae	g__norank_f__Xanthobacteraceae	s__uncultured_alpha_proteobacterium_g__norank_f__Xanthobacteraceae	OTU766	39	0	0	0	0	0	0	8	0	0	0	0	0	0	0	0	47
d__Bacteria	k__norank	p__Proteobacteria	c__Alphaproteobacteria	o__Rhizobiales	f__Xanthobacteraceae	g__norank_f__Xanthobacteraceae	s__uncultured_Xanthobacteraceae_bacterium_g__norank	OTU761	54	0	0	0	0	0	0	9	1	0	0	0	0	0	0	0	64
d__Bacteria	k__norank	p__Proteobacteria	c__Gammaproteobacteria	o__Xanthomonadales	f__Xanthomonadaceae	g__norank_f__Xanthomonadaceae	s__uncultured_gamma_proteobacterium_g__norank_f__Xanthomonadaceae	OTU216	0	0	0	0	0	0	0	0	0	3	2	0	0	9	0	0	14
d__Bacteria	k__norank	p__Proteobacteria	c__Gammaproteobacteria	o__Xanthomonadales	f__Xanthomonadales_Incertae_Sedis	g__norank_f__Xanthomonadales_Incertae_Sedis	s__uncultured_gamma_proteobacterium_g__norank_f__Xanthomonadales_Incertae_Sedis	OTU397	4	0	6	0	0	0	0	0	1	0	1	0	0	0	0	0	12
d__Bacteria	k__norank	p__Actinobacteria	c__Actinobacteria	o__Acidimicrobiales	f__norank_o__Acidimicrobiales	g__norank_o__Acidimicrobiales	s__unclassified_g__norank_o__Acidimicrobiales	OTU778	0	0	1	0	0	0	1	20	5	0	0	0	0	0	0	0	27
d__Bacteria	k__norank	p__Actinobacteria	c__Actinobacteria	o__Acidimicrobiales	f__norank_o__Acidimicrobiales	g__norank_o__Acidimicrobiales	s__unclassified_g__norank_o__Acidimicrobiales	OTU815	0	0	1	0	0	0	1	22	6	0	4	1	0	0	0	0	35
d__Bacteria	k__norank	p__Actinobacteria	c__Actinobacteria	o__Acidimicrobiales	f__norank_o__Acidimicrobiales	g__norank_o__Acidimicrobiales	s__unclassified_g__norank_o__Acidimicrobiales	OTU297	0	0	1	0	0	0	0	0	0	0	0	0	0	0	0	0	1
d__Bacteria	k__norank	p__Actinobacteria	c__Actinobacteria	o__Acidimicrobiales	f__norank_o__Acidimicrobiales	g__norank_o__Acidimicrobiales	s__unclassified_g__norank_o__Acidimicrobiales	OTU842	7	0	0	0	0	0	0	0	0	0	0	0	0	0	0	0	7
d__Bacteria	k__norank	p__Chloroflexi	c__Thermomicrobia	o__AKYG1722	f__norank_o__AKYG1722	g__norank_o__AKYG1722	s__unclassified_g__norank_o__AKYG1722	OTU829	33	0	0	0	0	0	0	0	0	0	0	0	0	0	0	0	33
d__Bacteria	k__norank	p__Chloroflexi	c__Thermomicrobia	o__AKYG1722	f__norank_o__AKYG1722	g__norank_o__AKYG1722	s__uncultured_Chloroflexi_bacterium_g__norank_o__AKYG1722	OTU953	12	0	0	0	0	0	0	0	0	0	0	0	0	0	0	0	12
d__Bacteria	k__norank	p__Chloroflexi	c__Thermomicrobia	o__AKYG1722	f__norank_o__AKYG1722	g__norank_o__AKYG1722	s__unclassified_g__norank_o__AKYG1722	OTU906	74	0	0	0	0	0	0	0	0	0	0	0	0	0	0	0	74
d__Bacteria	k__norank	p__Chloroflexi	c__Thermomicrobia	o__AKYG1722	f__norank_o__AKYG1722	g__norank_o__AKYG1722	s__unclassified_g__norank_o__AKYG1722	OTU836	136	0	0	0	0	0	0	0	0	0	0	0	0	0	0	0	136
d__Bacteria	k__norank	p__Chloroflexi	c__Thermomicrobia	o__AKYG1722	f__norank_o__AKYG1722	g__norank_o__AKYG1722	s__uncultured_Chloroflexi_bacterium_g__norank_o__AKYG1722	OTU756	19	0	0	0	0	0	0	2	0	0	0	0	0	0	0	0	21
d__Bacteria	k__norank	p__Chloroflexi	c__Thermomicrobia	o__AKYG1722	f__norank_o__AKYG1722	g__norank_o__AKYG1722	s__unclassified_g__norank_o__AKYG1722	OTU850	16	0	0	0	0	0	0	0	0	0	0	0	0	0	0	0	16
d__Bacteria	k__norank	p__Proteobacteria	c__Alphaproteobacteria	o__Alphaproteobacteria_Incertae_Sedis	f__norank_o__Alphaproteobacteria_Incertae_Sedis	g__norank_o__Alphaproteobacteria_Incertae_Sedis	s__unclassified_g__norank_o__Alphaproteobacteria_Incertae_Sedis	OTU139	0	0	0	0	0	0	0	0	0	0	0	0	0	6	0	0	6
d__Bacteria	k__norank	p__Proteobacteria	c__Betaproteobacteria	o__B1-7BS	f__norank_o__B1-7BS	g__norank_o__B1-7BS	s__uncultured_beta_proteobacterium_g__norank_o__B1-7BS	OTU252	0	0	7	1	0	0	3	0	0	0	0	0	0	0	0	0	11
d__Bacteria	k__norank	p__Chloroflexi	c__Ktedonobacteria	o__C0119	f__norank_o__C0119	g__norank_o__C0119	s__uncultured_bacterium_g__norank_o__C0119	OTU772	0	0	0	0	0	0	0	3	0	0	0	0	0	0	0	0	3
d__Bacteria	k__norank	p__Chloroflexi	c__Dehalococcoidia	o__Dehalococcoidales	f__norank_o__Dehalococcoidales	g__norank_o__Dehalococcoidales	s__uncultured_bacterium_g__norank_o__Dehalococcoidales	OTU1047	15	0	0	0	0	0	0	0	0	0	0	0	0	0	0	0	15
d__Bacteria	k__norank	p__Actinobacteria	c__Actinobacteria	o__Gaiellales	f__norank_o__Gaiellales	g__norank_o__Gaiellales	s__unidentified_marine_bacterioplankton_g__norank	OTU755	1	0	0	0	0	0	0	92	5	0	4	0	0	0	0	0	102
d__Bacteria	k__norank	p__Actinobacteria	c__Actinobacteria	o__Gaiellales	f__norank_o__Gaiellales	g__norank_o__Gaiellales	s__unclassified_g__norank_o__Gaiellales	OTU575	0	0	1	0	0	0	0	0	0	0	0	0	0	0	0	0	1
d__Bacteria	k__norank	p__Actinobacteria	c__Actinobacteria	o__Gaiellales	f__norank_o__Gaiellales	g__norank_o__Gaiellales	s__unclassified_g__norank_o__Gaiellales	OTU87	2	0	4	0	0	0	2	3	1	0	0	0	0	0	0	0	12
d__Bacteria	k__norank	p__Actinobacteria	c__Actinobacteria	o__Gaiellales	f__norank_o__Gaiellales	g__norank_o__Gaiellales	s__uncultured_soil_bacterium_g__norank	OTU121	0	0	0	0	0	0	1	0	0	0	0	0	0	0	0	0	1
d__Bacteria	k__norank	p__Actinobacteria	c__Actinobacteria	o__Gaiellales	f__norank_o__Gaiellales	g__norank_o__Gaiellales	s__unclassified_g__norank_o__Gaiellales	OTU771	15	0	0	0	0	0	0	46	5	0	4	0	0	0	0	0	70
d__Bacteria	k__norank	p__Actinobacteria	c__Actinobacteria	o__Gaiellales	f__norank_o__Gaiellales	g__norank_o__Gaiellales	s__uncultured_organism_g__norank_o__Gaiellales	OTU1033	23	0	0	0	0	0	0	0	0	0	0	0	0	0	0	0	23
d__Bacteria	k__norank	p__Actinobacteria	c__Actinobacteria	o__Gaiellales	f__norank_o__Gaiellales	g__norank_o__Gaiellales	s__unclassified_g__norank_o__Gaiellales	OTU912	8	0	0	0	0	0	0	0	0	0	0	0	0	0	0	0	8
d__Bacteria	k__norank	p__Cyanobacteria	c__Cyanobacteria	o__Gastranaerophilales	f__norank_o__Gastranaerophilales	g__norank_o__Gastranaerophilales	s__unclassified_g__norank_o__Gastranaerophilales	OTU247	0	0	1	0	0	0	0	0	0	0	0	0	0	0	0	0	1
d__Bacteria	k__norank	p__Cyanobacteria	c__Cyanobacteria	o__Gastranaerophilales	f__norank_o__Gastranaerophilales	g__norank_o__Gastranaerophilales	s__unclassified_g__norank_o__Gastranaerophilales	OTU347	0	0	2	0	0	0	1	0	0	0	0	0	0	0	0	0	3
d__Bacteria	k__norank	p__Cyanobacteria	c__Cyanobacteria	o__Gastranaerophilales	f__norank_o__Gastranaerophilales	g__norank_o__Gastranaerophilales	s__unclassified_g__norank_o__Gastranaerophilales	OTU694	0	0	0	0	0	0	0	0	0	0	0	0	0	24	0	0	24
d__Bacteria	k__norank	p__Proteobacteria	c__Gammaproteobacteria	o__HOC36	f__norank_o__HOC36	g__norank_o__HOC36	s__uncultured_bacterium_g__norank_o__HOC36	OTU260	0	0	0	0	0	0	1	0	0	0	0	0	0	0	0	0	1
d__Bacteria	k__norank	p__Chloroflexi	c__Thermomicrobia	o__JG30-KF-CM45	f__norank_o__JG30-KF-CM45	g__norank_o__JG30-KF-CM45	s__unclassified_g__norank_o__JG30-KF-CM45	OTU184	0	0	1	0	0	0	0	0	0	0	0	0	0	0	0	0	1
d__Bacteria	k__norank	p__Chloroflexi	c__Thermomicrobia	o__JG30-KF-CM45	f__norank_o__JG30-KF-CM45	g__norank_o__JG30-KF-CM45	s__unclassified_g__norank_o__JG30-KF-CM45	OTU781	0	0	0	0	0	0	0	73	1	0	9	0	0	0	0	0	83
d__Bacteria	k__norank	p__Chloroflexi	c__Thermomicrobia	o__JG30-KF-CM45	f__norank_o__JG30-KF-CM45	g__norank_o__JG30-KF-CM45	s__uncultured_bacterium_g__norank_o__JG30-KF-CM45	OTU192	0	0	0	1	0	0	0	0	0	0	0	0	0	0	0	0	1
d__Bacteria	k__norank	p__Chloroflexi	c__Thermomicrobia	o__JG30-KF-CM45	f__norank_o__JG30-KF-CM45	g__norank_o__JG30-KF-CM45	s__unclassified_g__norank_o__JG30-KF-CM45	OTU971	11	0	0	0	0	0	0	0	0	0	0	0	0	0	0	0	11
d__Bacteria	k__norank	p__Chloroflexi	c__Thermomicrobia	o__JG30-KF-CM45	f__norank_o__JG30-KF-CM45	g__norank_o__JG30-KF-CM45	s__uncultured_Chloroflexi_bacterium_g__norank_o__JG30-KF-CM45	OTU939	31	0	0	0	0	0	0	0	0	0	0	0	0	0	0	0	31
d__Bacteria	k__norank	p__Chloroflexi	c__Thermomicrobia	o__JG30-KF-CM45	f__norank_o__JG30-KF-CM45	g__norank_o__JG30-KF-CM45	s__uncultured_bacterium_g__norank_o__JG30-KF-CM45	OTU860	18	0	0	0	0	0	0	0	0	0	0	0	0	0	0	0	18
d__Bacteria	k__norank	p__Chloroflexi	c__Thermomicrobia	o__JG30-KF-CM45	f__norank_o__JG30-KF-CM45	g__norank_o__JG30-KF-CM45	s__uncultured_Chloroflexi_bacterium_g__norank_o__JG30-KF-CM45	OTU908	42	0	0	0	0	0	0	0	0	0	0	0	0	0	0	0	42
d__Bacteria	k__norank	p__Chloroflexi	c__Thermomicrobia	o__JG30-KF-CM45	f__norank_o__JG30-KF-CM45	g__norank_o__JG30-KF-CM45	s__uncultured_bacterium_g__norank_o__JG30-KF-CM45	OTU162	0	0	0	1	0	0	0	0	0	0	0	0	0	0	0	0	1
d__Bacteria	k__norank	p__Chloroflexi	c__Thermomicrobia	o__JG30-KF-CM45	f__norank_o__JG30-KF-CM45	g__norank_o__JG30-KF-CM45	s__unclassified_g__norank_o__JG30-KF-CM45	OTU776	7	0	0	0	0	0	0	43	2	0	1	0	0	0	0	0	53
d__Bacteria	k__norank	p__Chloroflexi	c__Thermomicrobia	o__JG30-KF-CM45	f__norank_o__JG30-KF-CM45	g__norank_o__JG30-KF-CM45	s__uncultured_bacterium_g__norank_o__JG30-KF-CM45	OTU975	13	0	0	0	0	0	0	0	0	0	0	0	0	0	0	0	13
d__Bacteria	k__norank	p__Chloroflexi	c__Thermomicrobia	o__JG30-KF-CM45	f__norank_o__JG30-KF-CM45	g__norank_o__JG30-KF-CM45	s__uncultured_bacterium_g__norank_o__JG30-KF-CM45	OTU880	68	0	0	0	0	0	0	2	0	0	0	0	0	0	0	0	70
d__Bacteria	k__norank	p__Chloroflexi	c__Thermomicrobia	o__JG30-KF-CM45	f__norank_o__JG30-KF-CM45	g__norank_o__JG30-KF-CM45	s__uncultured_bacterium_g__norank_o__JG30-KF-CM45	OTU831	81	0	0	0	0	0	0	0	0	0	0	0	0	0	0	0	81
d__Bacteria	k__norank	p__Chloroflexi	c__Thermomicrobia	o__JG30-KF-CM45	f__norank_o__JG30-KF-CM45	g__norank_o__JG30-KF-CM45	s__unclassified_g__norank_o__JG30-KF-CM45	OTU863	8	0	0	0	0	0	0	24	2	0	2	0	0	0	0	0	36
d__Bacteria	k__norank	p__Elusimicrobia	c__Elusimicrobia	o__Lineage_IIa	f__norank_o__Lineage_IIa	g__norank_o__Lineage_IIa	s__uncultured_soil_bacterium_g__norank_o__Lineage_IIa	OTU1022	8	0	0	0	0	0	0	0	0	0	0	0	0	0	0	0	8
d__Bacteria	k__norank	p__Tenericutes	c__Mollicutes	o__Mollicutes_RF9	f__norank_o__Mollicutes_RF9	g__norank_o__Mollicutes_RF9	s__unclassified_g__norank_o__Mollicutes_RF9	OTU1069	0	0	0	0	0	0	0	0	3	0	0	0	0	0	0	0	3
d__Bacteria	k__norank	p__Proteobacteria	c__Deltaproteobacteria	o__NB1-j	f__norank_o__NB1-j	g__norank_o__NB1-j	s__uncultured_delta_proteobacterium_g__norank_o__NB1-j	OTU938	42	0	0	0	0	0	0	2	0	0	0	0	0	0	0	0	44
d__Bacteria	k__norank	p__Actinobacteria	c__Actinobacteria	o__PeM15	f__norank_o__PeM15	g__norank_o__PeM15	s__uncultured_actinobacterium_g__norank_o__PeM15	OTU322	4	0	0	0	0	0	0	103	2	0	5	0	0	0	0	0	114
d__Bacteria	k__norank	p__Actinobacteria	c__Actinobacteria	o__PeM15	f__norank_o__PeM15	g__norank_o__PeM15	s__uncultured_soil_bacterium_g__norank_o__PeM15	OTU70	81	0	3	2	0	0	1	7	0	0	0	0	0	0	0	0	94
d__Bacteria	k__norank	p__Actinobacteria	c__Actinobacteria	o__PeM15	f__norank_o__PeM15	g__norank_o__PeM15	s__unclassified_g__norank_o__PeM15	OTU486	10	0	7	3	0	0	23	89	4	0	7	0	2	0	0	1	146
d__Bacteria	k__norank	p__Actinobacteria	c__Actinobacteria	o__PeM15	f__norank_o__PeM15	g__norank_o__PeM15	s__uncultured_soil_bacterium_g__norank_o__PeM15	OTU494	4	0	13	6	0	0	7	6	0	0	0	0	2	0	0	1	39
d__Bacteria	k__norank	p__Actinobacteria	c__Actinobacteria	o__PeM15	f__norank_o__PeM15	g__norank_o__PeM15	s__uncultured_bacterium_g__norank_o__PeM15	OTU202	0	0	36	29	0	1	88	6	3	6	2	0	0	0	0	5	176
d__Bacteria	k__norank	p__Actinobacteria	c__Actinobacteria	o__PeM15	f__norank_o__PeM15	g__norank_o__PeM15	s__unclassified_g__norank_o__PeM15	OTU243	67	2	0	0	0	0	14	365	27	0	32	1	0	0	0	0	508
d__Bacteria	k__norank	p__Proteobacteria	c__Gammaproteobacteria	o__Run-SP154	f__norank_o__Run-SP154	g__norank_o__Run-SP154	s__unclassified_g__norank_o__Run-SP154	OTU838	29	0	0	0	0	0	0	0	0	0	0	0	0	0	0	0	29
d__Bacteria	k__norank	p__Proteobacteria	c__Betaproteobacteria	o__SC-I-84	f__norank_o__SC-I-84	g__norank_o__SC-I-84	s__unclassified_g__norank_o__SC-I-84	OTU1035	11	0	0	0	0	0	0	0	0	0	0	0	0	0	0	0	11
d__Bacteria	k__norank	p__Proteobacteria	c__Betaproteobacteria	o__SC-I-84	f__norank_o__SC-I-84	g__norank_o__SC-I-84	s__unclassified_g__norank_o__SC-I-84	OTU419	0	0	14	0	0	0	10	0	0	0	2	0	0	0	0	0	26
d__Bacteria	k__norank	p__Proteobacteria	c__Betaproteobacteria	o__SC-I-84	f__norank_o__SC-I-84	g__norank_o__SC-I-84	s__uncultured_bacterium_g__norank_o__SC-I-84	OTU883	7	0	0	0	0	0	0	0	0	0	0	0	0	0	0	0	7
d__Bacteria	k__norank	p__Proteobacteria	c__Betaproteobacteria	o__SC-I-84	f__norank_o__SC-I-84	g__norank_o__SC-I-84	s__unclassified_g__norank_o__SC-I-84	OTU937	17	0	0	0	0	0	0	0	0	0	0	0	0	0	0	0	17
d__Bacteria	k__norank	p__Lentisphaerae	c__Oligosphaeria	o__SS1-B-02-17	f__norank_o__SS1-B-02-17	g__norank_o__SS1-B-02-17	s__uncultured_bacterium_g__norank_o__SS1-B-02-17	OTU945	4	0	0	0	0	0	0	0	0	0	0	0	0	0	0	0	4
d__Bacteria	k__norank	p__Acidobacteria	c__Acidobacteria	o__Subgroup_7	f__norank_o__Subgroup_7	g__norank_o__Subgroup_7	s__uncultured_bacterium_SJA-36	OTU517	0	0	1	0	0	0	0	0	0	0	0	0	0	0	0	0	1
d__Bacteria	k__norank	p__Acidobacteria	c__Acidobacteria	o__Subgroup_7	f__norank_o__Subgroup_7	g__norank_o__Subgroup_7	s__uncultured_bacterium_g__norank_o__Subgroup_7	OTU940	38	0	0	0	0	0	0	4	0	0	0	0	0	0	0	0	42
d__Bacteria	k__norank	p__Proteobacteria	c__Deltaproteobacteria	o__Sva0485	f__norank_o__Sva0485	g__norank_o__Sva0485	s__uncultured_soil_bacterium_g__norank_o__Sva0485	OTU969	13	0	0	0	0	0	0	0	0	0	0	0	0	0	0	0	13
d__Bacteria	k__norank	p__Proteobacteria	c__Gammaproteobacteria	o__SZB30	f__norank_o__SZB30	g__norank_o__SZB30	s__uncultured_bacterium_g__norank_o__SZB30	OTU387	0	0	2	0	0	0	1	0	0	1	0	0	0	0	0	0	4
d__Bacteria	k__norank	p__Proteobacteria	c__Gammaproteobacteria	o__SZB30	f__norank_o__SZB30	g__norank_o__SZB30	s__uncultured_prokaryote_g__norank_o__SZB30	OTU86	0	0	1	0	0	0	0	0	0	0	0	0	0	0	0	0	1
d__Bacteria	k__norank	p__Proteobacteria	c__Gammaproteobacteria	o__Xanthomonadales	f__norank_o__Xanthomonadales	g__norank_o__Xanthomonadales	s__uncultured_soil_bacterium_g__norank_o__Xanthomonadales	OTU1011	3	0	0	0	0	0	0	0	0	0	0	0	0	0	0	0	3
d__Bacteria	k__norank	p__Proteobacteria	c__Gammaproteobacteria	o__Xanthomonadales	f__norank_o__Xanthomonadales	g__norank_o__Xanthomonadales	s__unclassified_g__norank_o__Xanthomonadales	OTU979	43	0	0	0	0	0	0	0	0	0	0	0	0	0	0	0	43
d__Bacteria	k__norank	p__Proteobacteria	c__Gammaproteobacteria	o__Xanthomonadales	f__norank_o__Xanthomonadales	g__norank_o__Xanthomonadales	s__unclassified_g__norank_o__Xanthomonadales	OTU896	45	0	0	0	0	0	0	8	0	0	0	0	0	0	0	0	53
d__Bacteria	k__norank	p__Aminicenantes	c__norank_p__Aminicenantes	o__norank_p__Aminicenantes	f__norank_p__Aminicenantes	g__norank_p__Aminicenantes	s__unclassified_g__norank_p__Aminicenantes	OTU882	4	0	0	0	0	0	0	0	0	0	0	0	0	0	0	0	4
d__Bacteria	k__norank	p__Aminicenantes	c__norank_p__Aminicenantes	o__norank_p__Aminicenantes	f__norank_p__Aminicenantes	g__norank_p__Aminicenantes	s__unclassified_g__norank_p__Aminicenantes	OTU993	10	0	0	0	0	0	0	0	0	0	0	0	0	0	0	0	10
d__Bacteria	k__norank	p__BRC1	c__norank_p__BRC1	o__norank_p__BRC1	f__norank_p__BRC1	g__norank_p__BRC1	s__uncultured_soil_bacterium_PBS-III-18	OTU904	8	0	0	0	0	0	0	0	0	0	0	0	0	0	0	0	8
d__Bacteria	k__norank	p__Latescibacteria	c__norank_p__Latescibacteria	o__norank_p__Latescibacteria	f__norank_p__Latescibacteria	g__norank_p__Latescibacteria	s__unclassified_g__norank_p__Latescibacteria	OTU960	11	0	0	0	0	0	0	0	0	0	0	0	0	0	0	0	11
d__Bacteria	k__norank	p__Latescibacteria	c__norank_p__Latescibacteria	o__norank_p__Latescibacteria	f__norank_p__Latescibacteria	g__norank_p__Latescibacteria	s__uncultured_bacterium_g__norank_p__Latescibacteria	OTU874	18	0	0	0	0	0	0	0	0	0	0	0	0	0	0	0	18
d__Bacteria	k__norank	p__Parcubacteria	c__norank_p__Parcubacteria	o__norank_p__Parcubacteria	f__norank_p__Parcubacteria	g__norank_p__Parcubacteria	s__uncultured_bacterium_g__norank_p__Parcubacteria	OTU1059	1	0	0	0	0	0	0	0	1	0	0	0	0	2	0	0	4
d__Bacteria	k__norank	p__Saccharibacteria	c__norank_p__Saccharibacteria	o__norank_p__Saccharibacteria	f__norank_p__Saccharibacteria	g__norank_p__Saccharibacteria	s__uncultured_bacterium_g__norank_p__Saccharibacteria	OTU300	0	0	0	0	0	0	2	0	0	0	0	0	0	0	0	1	3
d__Bacteria	k__norank	p__Saccharibacteria	c__norank_p__Saccharibacteria	o__norank_p__Saccharibacteria	f__norank_p__Saccharibacteria	g__norank_p__Saccharibacteria	s__uncultured_bacterium_g__norank_p__Saccharibacteria	OTU753	25	0	0	0	0	0	0	8	1	0	0	0	1	0	0	0	35
d__Bacteria	k__norank	p__Saccharibacteria	c__norank_p__Saccharibacteria	o__norank_p__Saccharibacteria	f__norank_p__Saccharibacteria	g__norank_p__Saccharibacteria	s__unclassified_g__norank_p__Saccharibacteria	OTU368	0	0	3	0	0	0	7	0	0	0	0	0	0	0	0	0	10
d__Bacteria	k__norank	p__Saccharibacteria	c__norank_p__Saccharibacteria	o__norank_p__Saccharibacteria	f__norank_p__Saccharibacteria	g__norank_p__Saccharibacteria	s__unclassified_g__norank_p__Saccharibacteria	OTU333	0	0	0	0	0	0	1	0	0	0	0	0	0	0	0	0	1
d__Bacteria	k__norank	p__Saccharibacteria	c__norank_p__Saccharibacteria	o__norank_p__Saccharibacteria	f__norank_p__Saccharibacteria	g__norank_p__Saccharibacteria	s__unclassified_g__norank_p__Saccharibacteria	OTU161	0	0	0	0	0	0	1	0	0	0	0	0	0	0	0	0	1
d__Bacteria	k__norank	p__Saccharibacteria	c__norank_p__Saccharibacteria	o__norank_p__Saccharibacteria	f__norank_p__Saccharibacteria	g__norank_p__Saccharibacteria	s__unclassified_g__norank_p__Saccharibacteria	OTU509	0	0	6	2	0	0	22	0	0	0	0	0	1	0	0	0	31
d__Bacteria	k__norank	p__Saccharibacteria	c__norank_p__Saccharibacteria	o__norank_p__Saccharibacteria	f__norank_p__Saccharibacteria	g__norank_p__Saccharibacteria	s__unclassified_g__norank_p__Saccharibacteria	OTU186	2	0	0	0	0	0	0	0	0	0	0	0	0	0	0	0	2
d__Bacteria	k__norank	p__Saccharibacteria	c__norank_p__Saccharibacteria	o__norank_p__Saccharibacteria	f__norank_p__Saccharibacteria	g__norank_p__Saccharibacteria	s__unclassified_g__norank_p__Saccharibacteria	OTU274	0	0	0	1	0	0	2	0	0	0	0	0	0	0	0	0	3
d__Bacteria	k__norank	p__Saccharibacteria	c__norank_p__Saccharibacteria	o__norank_p__Saccharibacteria	f__norank_p__Saccharibacteria	g__norank_p__Saccharibacteria	s__uncultured_candidate_division_WS5_bacterium	OTU780	0	0	0	0	0	0	0	38	1	0	3	0	0	0	0	0	42
d__Bacteria	k__norank	p__Saccharibacteria	c__norank_p__Saccharibacteria	o__norank_p__Saccharibacteria	f__norank_p__Saccharibacteria	g__norank_p__Saccharibacteria	s__unclassified_g__norank_p__Saccharibacteria	OTU783	0	0	0	0	0	0	0	4	0	0	0	0	0	0	0	0	4
d__Bacteria	k__norank	p__Saccharibacteria	c__norank_p__Saccharibacteria	o__norank_p__Saccharibacteria	f__norank_p__Saccharibacteria	g__norank_p__Saccharibacteria	s__unclassified_g__norank_p__Saccharibacteria	OTU545	0	0	1	0	0	0	3	0	0	0	0	0	0	0	0	1	5
d__Bacteria	k__norank	p__Saccharibacteria	c__norank_p__Saccharibacteria	o__norank_p__Saccharibacteria	f__norank_p__Saccharibacteria	g__norank_p__Saccharibacteria	s__uncultured_bacterium_g__norank_p__Saccharibacteria	OTU890	24	0	0	0	0	0	0	0	0	0	0	0	0	0	0	0	24
d__Bacteria	k__norank	p__Saccharibacteria	c__norank_p__Saccharibacteria	o__norank_p__Saccharibacteria	f__norank_p__Saccharibacteria	g__norank_p__Saccharibacteria	s__uncultured_bacterium_SBR2096	OTU758	9	0	0	0	0	0	0	100	13	0	46	0	0	0	0	0	168
d__Bacteria	k__norank	p__Saccharibacteria	c__norank_p__Saccharibacteria	o__norank_p__Saccharibacteria	f__norank_p__Saccharibacteria	g__norank_p__Saccharibacteria	s__unclassified_g__norank_p__Saccharibacteria	OTU487	0	0	3	2	0	0	6	0	0	0	0	0	1	0	0	1	13
d__Bacteria	k__norank	p__WS6	c__norank_p__WS6	o__norank_p__WS6	f__norank_p__WS6	g__norank_p__WS6	s__uncultured_bacterium_g__norank_p__WS6	OTU923	153	0	0	0	0	0	0	0	0	0	0	0	0	0	0	0	153
d__Bacteria	k__norank	p__WS6	c__norank_p__WS6	o__norank_p__WS6	f__norank_p__WS6	g__norank_p__WS6	s__unclassified_g__norank_p__WS6	OTU916	336	0	0	0	0	0	0	0	0	0	0	0	0	0	0	0	336
d__Bacteria	k__norank	p__Proteobacteria	c__Alphaproteobacteria	o__Sphingomonadales	f__Sphingomonadaceae	g__Novosphingobium	s__unclassified_g__Novosphingobium	OTU123	12	0	0	0	0	0	0	3	0	0	1	0	0	7	0	0	23
d__Bacteria	k__norank	p__Bacteroidetes	c__Flavobacteriia	o__Flavobacteriales	f__Flavobacteriaceae	g__NS2b_marine_group	s__marine_metagenome_g__NS2b_marine_group	OTU957	24	0	0	0	0	0	0	0	0	0	0	0	0	0	0	0	24
d__Bacteria	k__norank	p__Proteobacteria	c__Alphaproteobacteria	o__Rhodospirillales	f__Rhodospirillaceae	g__Oceanibaculum	s__Oceanibaculum_pacificum	OTU1046	36	0	0	0	0	0	0	1	0	0	0	0	0	0	0	0	37
d__Bacteria	k__norank	p__Firmicutes	c__Bacilli	o__Bacillales	f__Bacillaceae	g__Oceanobacillus	s__Oceanobacillus_caeni	OTU450	0	1	0	0	0	0	0	0	0	0	0	0	0	0	1	0	2
d__Bacteria	k__norank	p__Proteobacteria	c__Gammaproteobacteria	o__Oceanospirillales	f__Oleiphilaceae	g__Oleiphilus	s__Oleiphilus_sp._HI0065	OTU1026	24	0	0	0	0	0	0	0	0	0	0	0	0	0	0	0	24
d__Bacteria	k__norank	p__Proteobacteria	c__Deltaproteobacteria	o__Oligoflexales	f__Oligoflexaceae	g__Oligoflexus	s__uncultured_bacterium_g__Oligoflexus	OTU962	6	0	0	0	0	0	0	45	6	0	6	0	0	0	0	0	63
d__Bacteria	k__norank	p__Proteobacteria	c__Deltaproteobacteria	o__Bdellovibrionales	f__Bdellovibrionaceae	g__OM27_clade	s__unclassified_g__OM27_clade	OTU981	8	0	0	0	0	0	0	0	0	0	0	0	0	0	0	0	8
d__Bacteria	k__norank	p__Proteobacteria	c__Gammaproteobacteria	o__Cellvibrionales	f__Halieaceae	g__OM60_NOR5__clade	s__uncultured_soil_bacterium_g__OM60_NOR5__clade	OTU353	0	0	0	0	0	0	0	0	0	0	2	0	0	0	0	0	2
d__Bacteria	k__norank	p__Verrucomicrobia	c__Opitutae	o__Opitutales	f__Opitutaceae	g__Opitutus	s__unclassified_g__Opitutus	OTU1044	3	0	0	0	0	1	0	0	0	0	0	0	0	0	0	0	4
d__Bacteria	k__norank	p__Firmicutes	c__Clostridia	o__Clostridiales	f__Peptostreptococcaceae	g__Paeniclostridium	s__uncultured_bacterium_g__Paeniclostridium	OTU814	0	0	0	0	0	0	0	1	0	0	0	0	0	0	0	0	1
d__Bacteria	k__norank	p__Bacteroidetes	c__Bacteroidia	o__Bacteroidales	f__Porphyromonadaceae	g__Paludibacter	s__uncultured_Bacteroidales_bacterium_g__Paludibacter	OTU626	0	0	0	0	0	0	0	0	0	0	0	0	0	10	0	0	10
d__Bacteria	k__norank	p__Bacteroidetes	c__Bacteroidia	o__Bacteroidales	f__Porphyromonadaceae	g__Paludibacter	s__uncultured_bacterium_g__Paludibacter	OTU592	0	0	113	4	2	0	0	1	0	0	0	0	1	0	0	0	121
d__Bacteria	k__norank	p__Proteobacteria	c__Gammaproteobacteria	o__Enterobacteriales	f__Enterobacteriaceae	g__Pantoea	s__unclassified_g__Pantoea	OTU22	1	0	1	2	0	0	0	12	0	0	0	0	0	0	0	1	17
d__Bacteria	k__norank	p__Bacteroidetes	c__Bacteroidia	o__Bacteroidales	f__Porphyromonadaceae	g__Parabacteroides	s__Parabacteroides_goldsteinii	OTU651	0	0	0	0	0	0	0	0	0	0	0	0	0	32	0	0	32
d__Bacteria	k__norank	p__Actinobacteria	c__Actinobacteria	o__Solirubrobacterales	f__Patulibacteraceae	g__Patulibacter	s__unclassified_g__Patulibacter	OTU429	0	0	0	0	0	0	2	0	0	0	0	0	0	0	0	0	2
d__Bacteria	k__norank	p__Proteobacteria	c__Alphaproteobacteria	o__Rhizobiales	f__Hyphomicrobiaceae	g__Pedomicrobium	s__uncultured_bacterium_g__Pedomicrobium	OTU877	52	0	1	0	0	0	0	1	0	0	0	0	0	0	0	0	54
d__Bacteria	k__norank	p__Proteobacteria	c__Betaproteobacteria	o__Burkholderiales	f__Comamonadaceae	g__Pelomonas	s__unclassified_g__Pelomonas	OTU664	74	0	0	0	6	0	2	5	6	1	5	7	2	51	5	0	164
d__Bacteria	k__norank	p__Firmicutes	c__Clostridia	o__Clostridiales	f__Peptostreptococcaceae	g__Peptoclostridium	s__Eubacterium_acidaminophilum_DSM_3953	OTU944	16	0	0	0	0	0	0	0	0	0	0	0	0	0	0	0	16
d__Bacteria	k__norank	p__Firmicutes	c__Clostridia	o__Clostridiales	f__Peptococcaceae	g__Peptococcus	s__uncultured_bacterium_g__Peptococcus	OTU793	0	0	0	0	0	0	0	0	0	0	2	0	0	0	0	0	2
d__Bacteria	k__norank	p__Proteobacteria	c__Deltaproteobacteria	o__Bdellovibrionales	f__Bacteriovoracaceae	g__Peredibacter	s__unclassified_g__Peredibacter	OTU685	0	0	0	0	0	0	0	0	0	0	0	2	0	6	0	0	8
d__Bacteria	k__norank	p__Firmicutes	c__Negativicutes	o__Selenomonadales	f__Acidaminococcaceae	g__Phascolarctobacterium	s__uncultured_organism_g__Phascolarctobacterium	OTU488	44	0	0	0	0	0	0	0	0	0	0	0	0	0	0	0	44
d__Bacteria	k__norank	p__Proteobacteria	c__Deltaproteobacteria	o__Myxococcales	f__Phaselicystidaceae	g__Phaselicystis	s__uncultured_bacterium_g__Phaselicystis	OTU638	0	0	0	0	0	0	0	0	0	0	0	0	0	7	0	0	7
d__Bacteria	k__norank	p__Cyanobacteria	c__Cyanobacteria	o__SubsectionIII	f__FamilyI_o__SubsectionIII	g__Phormidium	s__Pseudanabaena_sp._PCC_6802	OTU28	0	0	1	0	0	0	0	0	0	0	0	0	0	0	0	0	1
d__Bacteria	k__norank	p__Proteobacteria	c__Alphaproteobacteria	o__Rhizobiales	f__Rhizobiales_Incertae_Sedis	g__Phreatobacter	s__unclassified_g__Phreatobacter	OTU342	0	0	2	2	0	0	8	0	0	0	0	0	0	0	0	0	12
d__Bacteria	k__norank	p__Proteobacteria	c__Alphaproteobacteria	o__Rhizobiales	f__Methylocystaceae	g__Pleomorphomonas	s__unclassified_g__Pleomorphomonas	OTU350	0	0	2	0	0	0	5	0	0	0	0	1	0	0	0	0	8
d__Bacteria	k__norank	p__Proteobacteria	c__Gammaproteobacteria	o__Enterobacteriales	f__Enterobacteriaceae	g__Plesiomonas	s__unclassified_g__Plesiomonas	OTU615	6	110	119	176	0	18	0	9	176	0	31	3	65	1	1	45	760
d__Bacteria	k__norank	p__Proteobacteria	c__Betaproteobacteria	o__Burkholderiales	f__Burkholderiaceae	g__Polynucleobacter	s__Polynucleobacter_acidiphobus	OTU798	11	0	0	0	0	0	0	0	19	0	33	1	0	0	0	0	64
d__Bacteria	k__norank	p__Proteobacteria	c__Betaproteobacteria	o__Burkholderiales	f__Burkholderiaceae	g__Polynucleobacter	s__Polynucleobacter_cosmopolitanus	OTU935	13	0	1	0	0	0	0	0	1	0	5	0	0	0	0	0	20
d__Bacteria	k__norank	p__Proteobacteria	c__Alphaproteobacteria	o__Sphingomonadales	f__Erythrobacteraceae	g__Porphyrobacter	s__unclassified_g__Porphyrobacter	OTU511	0	0	0	0	2	0	0	0	0	0	0	0	0	0	0	0	2
d__Bacteria	k__norank	p__Bacteroidetes	c__Bacteroidia	o__Bacteroidales	f__Prevotellaceae	g__Prevotella	s__unclassified_g__Prevotella	OTU630	0	0	0	0	0	0	0	0	0	0	0	0	0	5	0	0	5
d__Bacteria	k__norank	p__Bacteroidetes	c__Bacteroidia	o__Bacteroidales	f__Prevotellaceae	g__Prevotella	s__Prevotella_bivia	OTU989	23	0	0	0	0	0	0	0	0	0	0	0	0	0	0	0	23
d__Bacteria	k__norank	p__Bacteroidetes	c__Bacteroidia	o__Bacteroidales	f__Prevotellaceae	g__Prevotella_1	s__unclassified_g__Prevotella_1	OTU624	0	0	0	0	0	0	0	0	0	0	0	0	0	0	3	0	3
d__Bacteria	k__norank	p__Bacteroidetes	c__Bacteroidia	o__Bacteroidales	f__Prevotellaceae	g__Prevotella_9	s__unclassified_g__Prevotella_9	OTU966	9	0	0	0	0	0	0	1	0	0	0	0	0	3	0	0	13
d__Bacteria	k__norank	p__Bacteroidetes	c__Bacteroidia	o__Bacteroidales	f__Prevotellaceae	g__Prevotellaceae_UCG-001	s__uncultured_bacterium_g__Prevotellaceae_UCG-001	OTU680	0	0	0	0	0	0	0	0	0	0	0	0	0	7	0	0	7
d__Bacteria	k__norank	p__Cyanobacteria	c__Cyanobacteria	o__SubsectionI	f__FamilyI_o__SubsectionI	g__Prochlorococcus	s__uncultured_bacterium_g__Prochlorococcus	OTU773	0	0	0	0	0	0	0	17	0	0	0	0	0	0	0	0	17
d__Bacteria	k__norank	p__Actinobacteria	c__Actinobacteria	o__Propionibacteriales	f__Propionibacteriaceae	g__Propionibacterium	s__Propionibacterium_acnes_subsp._acnes_g__Propionibacterium	OTU1012	6	0	0	0	0	0	0	6	5	0	0	3	0	6	0	0	26
d__Bacteria	k__norank	p__Actinobacteria	c__Actinobacteria	o__Propionibacteriales	f__Propionibacteriaceae	g__Propionicicella	s__uncultured_bacterium_g__Propionicicella	OTU480	0	0	2	0	0	0	1	2	0	0	0	0	0	2	5	0	12
d__Bacteria	k__norank	p__Firmicutes	c__Negativicutes	o__Selenomonadales	f__Veillonellaceae	g__Propionispira	s__uncultured_bacterium_g__Propionispira	OTU26	0	0	2	0	0	0	0	0	0	0	0	0	0	0	0	0	2
d__Bacteria	k__norank	p__Proteobacteria	c__Betaproteobacteria	o__Rhodocyclales	f__Rhodocyclaceae	g__Propionivibrio	s__unclassified_g__Propionivibrio	OTU48	0	0	1	0	0	0	0	1	0	0	0	0	0	0	3	0	5
d__Bacteria	k__norank	p__Proteobacteria	c__Betaproteobacteria	o__Rhodocyclales	f__Rhodocyclaceae	g__Propionivibrio	s__uncultured_bacterium_g__Propionivibrio	OTU413	4	0	1	0	0	0	0	0	0	0	0	0	0	0	0	0	5
d__Bacteria	k__norank	p__Proteobacteria	c__Betaproteobacteria	o__Rhodocyclales	f__Rhodocyclaceae	g__Propionivibrio	s__uncultured_bacterium_g__Propionivibrio	OTU242	0	0	1	0	0	0	0	0	0	0	0	0	0	0	0	0	1
d__Bacteria	k__norank	p__Firmicutes	c__Clostridia	o__Clostridiales	f__Peptostreptococcaceae	g__Proteocatella	s__unclassified_g__Proteocatella	OTU600	0	0	63	0	0	0	0	0	0	0	0	0	0	0	0	0	63
d__Bacteria	k__norank	p__Proteobacteria	c__Gammaproteobacteria	o__Pseudomonadales	f__Pseudomonadaceae	g__Pseudomonas	s__unclassified_g__Pseudomonas	OTU11	14	0	0	1	1	0	0	7	3	1	0	1	0	10	6	0	44
d__Bacteria	k__norank	p__Proteobacteria	c__Gammaproteobacteria	o__Pseudomonadales	f__Pseudomonadaceae	g__Pseudomonas	s__Pseudomonas_peli	OTU401	1	0	0	16	0	0	0	29	1	0	10	0	0	0	0	0	57
d__Bacteria	k__norank	p__Proteobacteria	c__Gammaproteobacteria	o__Pseudomonadales	f__Pseudomonadaceae	g__Pseudomonas	s__Pseudomonas_resinovorans_NBRC_106553	OTU398	0	0	0	0	0	0	0	0	0	0	0	1	0	0	0	0	1
d__Bacteria	k__norank	p__Proteobacteria	c__Gammaproteobacteria	o__Pseudomonadales	f__Pseudomonadaceae	g__Pseudomonas	s__unclassified_g__Pseudomonas	OTU924	24	0	0	0	0	0	0	0	0	0	0	1	0	0	0	0	25
d__Bacteria	k__norank	p__Proteobacteria	c__Gammaproteobacteria	o__Pseudomonadales	f__Pseudomonadaceae	g__Pseudomonas	s__Pseudomonas_xanthomarina_g__Pseudomonas	OTU742	2	0	5	0	0	0	0	21	0	0	0	0	0	0	0	0	28
d__Bacteria	k__norank	p__Proteobacteria	c__Gammaproteobacteria	o__Pseudomonadales	f__Pseudomonadaceae	g__Pseudomonas	s__unclassified_g__Pseudomonas	OTU665	0	0	0	0	0	0	0	0	0	0	0	0	0	69	0	0	69
d__Bacteria	k__norank	p__Proteobacteria	c__Gammaproteobacteria	o__Pseudomonadales	f__Pseudomonadaceae	g__Pseudomonas	s__Pseudomonas_azotoformans	OTU705	0	0	0	0	2	0	0	10	0	0	1	0	0	0	0	0	13
d__Bacteria	k__norank	p__Proteobacteria	c__Gammaproteobacteria	o__Pseudomonadales	f__Moraxellaceae	g__Psychrobacter	s__Psychrobacter_faecalis	OTU921	10	0	0	0	0	0	0	0	0	0	0	0	0	0	0	0	10
d__Bacteria	k__norank	p__Proteobacteria	c__Betaproteobacteria	o__Burkholderiales	f__Burkholderiaceae	g__Ralstonia	s__unclassified_g__Ralstonia	OTU657	44	0	0	0	3	0	0	23	23	2	10	17	2	75	6	0	205
d__Bacteria	k__norank	p__Proteobacteria	c__Betaproteobacteria	o__Burkholderiales	f__Burkholderiaceae	g__Ralstonia	s__Ralstonia_pickettii_g__Ralstonia	OTU660	491	0	0	0	39	0	8	173	198	34	175	189	6	722	64	1	2100
d__Bacteria	k__norank	p__Proteobacteria	c__Alphaproteobacteria	o__Rhodospirillales	f__Rhodospirillales_Incertae_Sedis	g__Reyranella	s__unclassified_g__Reyranella	OTU407	0	0	0	1	0	0	0	0	0	0	1	0	0	0	0	0	2
d__Bacteria	k__norank	p__Proteobacteria	c__Alphaproteobacteria	o__Rhizobiales	f__Rhizobiaceae	g__Rhizobium	s__unclassified_g__Rhizobium	OTU306	4	0	4	9	2	0	104	2	0	4	0	0	1	1	1	8	140
d__Bacteria	k__norank	p__Proteobacteria	c__Alphaproteobacteria	o__Rhizobiales	f__Rhizobiaceae	g__Rhizobium	s__unclassified_g__Rhizobium	OTU417	0	0	0	0	0	0	32	0	0	1	0	0	1	0	0	1	35
d__Bacteria	k__norank	p__Proteobacteria	c__Alphaproteobacteria	o__Rhizobiales	f__Rhizobiaceae	g__Rhizobium	s__unclassified_g__Rhizobium	OTU404	0	0	0	0	1	0	24	0	0	0	0	0	0	0	0	1	26
d__Bacteria	k__norank	p__Proteobacteria	c__Alphaproteobacteria	o__Rhodobacterales	f__Rhodobacteraceae	g__Rhodobacter	s__unclassified_g__Rhodobacter	OTU346	0	0	0	4	0	0	4	0	0	1	0	0	0	0	1	0	10
d__Bacteria	k__norank	p__Actinobacteria	c__Actinobacteria	o__Corynebacteriales	f__Nocardiaceae	g__Rhodococcus	s__unclassified_g__Rhodococcus	OTU928	1697	0	0	1	56	0	24	307	234	109	348	269	32	493	81	3	3654
d__Bacteria	k__norank	p__Actinobacteria	c__Actinobacteria	o__Corynebacteriales	f__Nocardiaceae	g__Rhodococcus	s__Rhodococcus_fascians	OTU684	0	0	0	0	0	0	0	0	2	0	1	0	1	2	1	0	7
d__Bacteria	k__norank	p__Proteobacteria	c__Alphaproteobacteria	o__Rhizobiales	f__Hyphomicrobiaceae	g__Rhodoplanes	s__uncultured_bacterium_g__Rhodoplanes	OTU603	17	0	14	0	0	0	9	2	0	0	0	0	0	0	0	0	42
d__Bacteria	k__norank	p__Firmicutes	c__Clostridia	o__Clostridiales	f__Peptostreptococcaceae	g__Romboutsia	s__unclassified_g__Romboutsia	OTU619	5	433	245	109	212	529	5859	2	0	29	0	0	731	0	0	1225	9379
d__Bacteria	k__norank	p__Firmicutes	c__Clostridia	o__Clostridiales	f__Peptostreptococcaceae	g__Romboutsia	s__unclassified_g__Romboutsia	OTU721	9	757	674	370	598	1013	15417	3	1	43	1	0	1905	1	3	2870	23665
d__Bacteria	k__norank	p__Firmicutes	c__Clostridia	o__Clostridiales	f__Peptostreptococcaceae	g__Romboutsia	s__uncultured_Clostridiaceae_bacterium_g__Romboutsia	OTU902	32	0	0	0	0	0	0	0	0	0	0	0	0	0	0	0	32
d__Bacteria	k__norank	p__Firmicutes	c__Clostridia	o__Clostridiales	f__Lachnospiraceae	g__Roseburia	s__unclassified_g__Roseburia	OTU886	34	0	0	0	0	0	0	0	0	0	0	0	0	0	0	0	34
d__Bacteria	k__norank	p__Proteobacteria	c__Alphaproteobacteria	o__Rhodospirillales	f__Acetobacteraceae	g__Roseomonas	s__unclassified_g__Roseomonas	OTU344	0	0	5	2	0	0	13	0	2	2	0	0	1	0	0	1	26
d__Bacteria	k__norank	p__Proteobacteria	c__Alphaproteobacteria	o__Rhodospirillales	f__Acetobacteraceae	g__Roseomonas	s__unclassified_g__Roseomonas	OTU138	0	0	1	1	0	0	0	0	0	0	0	0	0	0	0	0	2
d__Bacteria	k__norank	p__Actinobacteria	c__Actinobacteria	o__Micrococcales	f__Micrococcaceae	g__Rothia	s__Rothia_amarae	OTU1063	3	0	0	0	0	0	0	0	10	0	0	4	0	1	1	0	19
d__Bacteria	k__norank	p__Proteobacteria	c__Alphaproteobacteria	o__Rhodobacterales	f__Rhodobacteraceae	g__Rubellimicrobium	s__unclassified_g__Rubellimicrobium	OTU851	12	0	0	0	0	0	0	0	0	0	0	0	0	0	0	0	12
d__Bacteria	k__norank	p__Proteobacteria	c__Alphaproteobacteria	o__Rhodobacterales	f__Rhodobacteraceae	g__Rubellimicrobium	s__uncultured_bacterium_g__Rubellimicrobium	OTU287	1	0	0	0	0	0	0	0	0	0	0	0	0	0	0	0	1
d__Bacteria	k__norank	p__Proteobacteria	c__Alphaproteobacteria	o__Rhodobacterales	f__Rhodobacteraceae	g__Rubellimicrobium	s__unclassified_g__Rubellimicrobium	OTU385	0	0	0	0	0	0	0	0	0	1	0	0	0	0	0	1	2
d__Bacteria	k__norank	p__Firmicutes	c__Clostridia	o__Clostridiales	f__Ruminococcaceae	g__Ruminiclostridium_5	s__uncultured_Ruminococcaceae_bacterium_g__Ruminiclostridium_5	OTU688	0	0	0	0	0	0	0	0	0	0	0	0	0	8	0	0	8
d__Bacteria	k__norank	p__Firmicutes	c__Clostridia	o__Clostridiales	f__Ruminococcaceae	g__Ruminococcus_2	s__uncultured_Ruminococcaceae_bacterium_g__Ruminococcus_2	OTU636	0	0	0	0	0	0	0	0	0	0	0	0	0	6	0	0	6
d__Bacteria	k__norank	p__Actinobacteria	c__Actinobacteria	o__Pseudonocardiales	f__Pseudonocardiaceae	g__Saccharopolyspora	s__unclassified_g__Saccharopolyspora	OTU94	0	0	0	0	0	0	0	0	0	0	0	0	0	0	1	0	1
d__Bacteria	k__norank	p__Proteobacteria	c__Gammaproteobacteria	o__Gammaproteobacteria_Incertae_Sedis	f__Unknown_Family_o__Gammaproteobacteria_Incertae_Sedis	g__Sedimenticola	s__unclassified_g__Sedimenticola	OTU1019	15	0	0	0	0	0	0	0	0	0	0	0	0	0	0	0	15
d__Bacteria	k__norank	p__Bacteroidetes	c__Sphingobacteriia	o__Sphingobacteriales	f__Chitinophagaceae	g__Sediminibacterium	s__unclassified_g__Sediminibacterium	OTU806	3	0	0	0	0	0	0	0	7	0	18	0	0	0	0	0	28
d__Bacteria	k__norank	p__Proteobacteria	c__Gammaproteobacteria	o__Alteromonadales	f__Shewanellaceae	g__Shewanella	s__unclassified_g__Shewanella	OTU711	54	3	7	8	123	1	0	1	0	0	0	0	1	14	81	0	293
d__Bacteria	k__norank	p__Proteobacteria	c__Gammaproteobacteria	o__Alteromonadales	f__Shewanellaceae	g__Shewanella	s__unclassified_g__Shewanella	OTU613	195	83	594	393	270	77	0	5	3	2	2	6	138	3	32	0	1803
d__Bacteria	k__norank	p__Proteobacteria	c__Gammaproteobacteria	o__Alteromonadales	f__Shewanellaceae	g__Shewanella	s__unclassified_g__Shewanella	OTU1066	0	0	0	0	0	0	0	3	10	0	20	15	0	0	0	0	48
d__Bacteria	k__norank	p__Planctomycetes	c__Planctomycetacia	o__Planctomycetales	f__Planctomycetaceae	g__Singulisphaera	s__uncultured_bacterium_g__Singulisphaera	OTU779	0	0	0	0	0	0	0	6	0	0	0	0	0	0	0	0	6
d__Bacteria	k__norank	p__Planctomycetes	c__Phycisphaerae	o__Phycisphaerales	f__Phycisphaeraceae	g__SM1A02	s__unclassified_g__SM1A02	OTU1001	14	0	0	0	0	0	0	0	0	0	0	0	0	0	0	0	14
d__Bacteria	k__norank	p__Planctomycetes	c__Phycisphaerae	o__Phycisphaerales	f__Phycisphaeraceae	g__SM1A02	s__uncultured_bacterium_g__SM1A02	OTU878	119	0	0	0	0	0	0	1	0	0	0	0	0	0	0	0	120
d__Bacteria	k__norank	p__Planctomycetes	c__Phycisphaerae	o__Phycisphaerales	f__Phycisphaeraceae	g__SM1A02	s__unclassified_g__SM1A02	OTU955	11	0	0	0	0	0	0	0	0	0	0	0	0	0	0	0	11
d__Bacteria	k__norank	p__Bacteroidetes	c__Sphingobacteriia	o__Sphingobacteriales	f__Sphingobacteriaceae	g__Solitalea	s__unclassified_g__Solitalea	OTU820	0	0	0	0	0	0	0	0	1	0	14	0	0	0	0	0	15
d__Bacteria	k__norank	p__Bacteroidetes	c__Flavobacteriia	o__Flavobacteriales	f__Flavobacteriaceae	g__Soonwooa	s__Soonwooa_buanensis	OTU821	0	0	0	0	0	0	0	0	0	0	4	5	0	0	0	0	9
d__Bacteria	k__norank	p__Proteobacteria	c__Deltaproteobacteria	o__Myxococcales	f__Polyangiaceae	g__Sorangium	s__unclassified_g__Sorangium	OTU707	0	0	0	0	0	0	0	0	0	0	0	2	0	0	0	0	2
d__Bacteria	k__norank	p__Proteobacteria	c__Deltaproteobacteria	o__Myxococcales	f__Polyangiaceae	g__Sorangium	s__unclassified_g__Sorangium	OTU930	12	0	0	0	0	0	0	0	0	0	0	0	0	0	0	0	12
d__Bacteria	k__norank	p__Bacteroidetes	c__Sphingobacteriia	o__Sphingobacteriales	f__Sphingobacteriaceae	g__Sphingobacterium	s__unclassified_g__Sphingobacterium	OTU460	0	0	0	0	1	0	0	0	0	0	0	0	0	0	0	0	1
d__Bacteria	k__norank	p__Proteobacteria	c__Alphaproteobacteria	o__Sphingomonadales	f__Sphingomonadaceae	g__Sphingomonas	s__Sphingomonas_aerolata	OTU520	0	0	0	0	1	0	0	0	0	0	0	0	0	9	0	0	10
d__Bacteria	k__norank	p__Firmicutes	c__Clostridia	o__Clostridiales	f__Peptostreptococcaceae	g__Sporacetigenium	s__uncultured_bacterium_g__Sporacetigenium	OTU774	17	0	0	0	0	0	0	14	0	0	0	0	0	0	0	0	31
d__Bacteria	k__norank	p__Firmicutes	c__Negativicutes	o__Selenomonadales	f__Veillonellaceae	g__Sporomusa	s__Sporomusa_rhizae	OTU911	9	0	0	0	0	0	0	0	0	0	0	0	0	0	0	0	9
d__Bacteria	k__norank	p__Firmicutes	c__Bacilli	o__Bacillales	f__Staphylococcaceae	g__Staphylococcus	s__unclassified_g__Staphylococcus	OTU195	18	0	0	0	0	0	0	1	0	2	5	9	0	2	0	0	37
d__Bacteria	k__norank	p__Proteobacteria	c__Gammaproteobacteria	o__Xanthomonadales	f__Xanthomonadaceae	g__Stenotrophomonas	s__Stenotrophomonas_maltophilia_R551-3	OTU648	7	0	0	0	0	0	0	3	4	5	0	5	0	23	1	0	48
d__Bacteria	k__norank	p__Firmicutes	c__Bacilli	o__Lactobacillales	f__Streptococcaceae	g__Streptococcus	s__Streptococcus_iniae	OTU672	0	0	0	0	0	0	0	71	11	0	6	0	0	55	387	0	530
d__Bacteria	k__norank	p__Firmicutes	c__Bacilli	o__Lactobacillales	f__Streptococcaceae	g__Streptococcus	s__Streptococcus_sp._M-S-TSA_29	OTU20	0	0	0	0	2	0	0	0	0	0	0	0	0	0	8	0	10
d__Bacteria	k__norank	p__Firmicutes	c__Bacilli	o__Lactobacillales	f__Streptococcaceae	g__Streptococcus	s__unclassified_g__Streptococcus	OTU634	24	0	0	0	0	0	0	0	0	0	0	0	0	3	0	0	27
d__Bacteria	k__norank	p__Firmicutes	c__Bacilli	o__Lactobacillales	f__Streptococcaceae	g__Streptococcus	s__unclassified_g__Streptococcus	OTU584	0	0	1	5	0	0	10	0	0	74	0	0	4	39	744	0	877
d__Bacteria	k__norank	p__Proteobacteria	c__Betaproteobacteria	o__Rhodocyclales	f__Rhodocyclaceae	g__Sulfuritalea	s__uncultured_soil_bacterium_g__Sulfuritalea	OTU752	0	0	0	0	0	0	0	9	0	0	0	0	0	0	0	0	9
d__Bacteria	k__norank	p__Proteobacteria	c__Epsilonproteobacteria	o__Campylobacterales	f__Campylobacteraceae	g__Sulfurospirillum	s__unclassified_g__Sulfurospirillum	OTU699	0	0	0	0	0	0	0	0	0	0	0	0	0	13	4	0	17
d__Bacteria	k__norank	p__Proteobacteria	c__Deltaproteobacteria	o__Desulfobacterales	f__Desulfobacteraceae	g__Sva0081_sediment_group	s__uncultured_soil_bacterium_g__Sva0081_sediment_group	OTU598	2	0	6	0	0	0	0	0	0	0	0	0	0	0	0	0	8
d__Bacteria	k__norank	p__Cyanobacteria	c__Cyanobacteria	o__SubsectionI	f__FamilyI_o__SubsectionI	g__Synechococcus	s__unclassified_g__Synechococcus	OTU807	0	0	0	0	0	0	0	18	2	0	3	0	0	0	0	0	23
d__Bacteria	k__norank	p__Cyanobacteria	c__Cyanobacteria	o__SubsectionI	f__FamilyI_o__SubsectionI	g__Synechococcus	s__unclassified_g__Synechococcus	OTU782	0	0	0	0	0	0	0	8	0	0	0	0	0	0	0	0	8
d__Bacteria	k__norank	p__Bacteroidetes	c__Sphingobacteriia	o__Sphingobacteriales	f__Chitinophagaceae	g__Terrimonas	s__uncultured_bacterium_g__Terrimonas	OTU803	0	0	0	0	0	0	0	0	0	0	4	0	1	0	0	0	5
d__Bacteria	k__norank	p__Bacteroidetes	c__Sphingobacteriia	o__Sphingobacteriales	f__Chitinophagaceae	g__Terrimonas	s__unclassified_g__Terrimonas	OTU650	0	0	0	0	0	0	0	0	0	0	0	1	0	6	0	0	7
d__Bacteria	k__norank	p__Proteobacteria	c__Betaproteobacteria	o__Rhodocyclales	f__Rhodocyclaceae	g__Thauera	s__uncultured_Rhodocyclaceae_bacterium_g__Thauera	OTU674	0	0	0	0	0	0	0	0	0	2	0	2	0	8	0	0	12
d__Bacteria	k__norank	p__Proteobacteria	c__Betaproteobacteria	o__Rhodocyclales	f__Rhodocyclaceae	g__Thauera	s__unclassified_g__Thauera	OTU668	12	0	0	1	1	0	0	0	0	0	8	14	0	34	1	0	71
d__Bacteria	k__norank	p__Proteobacteria	c__Gammaproteobacteria	o__Xanthomonadales	f__Xanthomonadaceae	g__Thermomonas	s__Thermomonas_haemolytica	OTU155	0	0	0	0	0	0	0	3	0	0	2	0	0	0	0	0	5
d__Bacteria	k__norank	p__Deinococcus-Thermus	c__Deinococci	o__Thermales	f__Thermaceae	g__Thermus	s__Thermus_thermophilus	OTU733	5	0	0	0	0	0	0	9	0	0	0	0	0	0	0	0	14
d__Bacteria	k__norank	p__Proteobacteria	c__Betaproteobacteria	o__Hydrogenophilales	f__Hydrogenophilaceae	g__Thiobacillus	s__uncultured_bacterium_g__Thiobacillus	OTU747	2	0	0	0	0	0	0	15	0	0	0	0	0	0	0	0	17
d__Bacteria	k__norank	p__Proteobacteria	c__Gammaproteobacteria	o__Thiotrichales	f__Thiotrichaceae	g__Thiothrix	s__unclassified_g__Thiothrix	OTU214	0	0	0	0	0	0	0	0	0	1	0	0	0	2	0	0	3
d__Bacteria	k__norank	p__Firmicutes	c__Bacilli	o__Lactobacillales	f__Carnobacteriaceae	g__Trichococcus	s__uncultured_Trichococcus_sp.	OTU748	6	0	0	0	0	0	0	13	0	0	0	0	0	0	0	0	19
d__Bacteria	k__norank	p__Deinococcus-Thermus	c__Deinococci	o__Deinococcales	f__Trueperaceae	g__Truepera	s__uncultured_bacterium_g__Truepera	OTU1005	299	0	0	0	0	0	0	0	0	0	0	0	0	0	0	0	299
d__Bacteria	k__norank	p__Deinococcus-Thermus	c__Deinococci	o__Deinococcales	f__Trueperaceae	g__Truepera	s__uncultured_bacterium_g__Truepera	OTU849	41	0	0	0	0	0	0	0	0	0	0	0	0	0	0	0	41
d__Bacteria	k__norank	p__Firmicutes	c__Bacilli	o__Bacillales	f__Alicyclobacillaceae	g__Tumebacillus	s__unclassified_g__Tumebacillus	OTU830	15	0	0	0	0	0	0	0	0	0	0	0	0	0	0	0	15
d__Bacteria	k__norank	p__Firmicutes	c__Erysipelotrichia	o__Erysipelotrichales	f__Erysipelotrichaceae	g__Turicibacter	s__unclassified_g__Turicibacter	OTU712	0	8	41	61	101	10	79	0	0	0	0	0	55	0	0	23	378
d__Bacteria	k__norank	p__Proteobacteria	c__Betaproteobacteria	o__Rhodocyclales	f__Rhodocyclaceae	g__Uliginosibacterium	s__unclassified_g__Uliginosibacterium	OTU35	0	0	0	0	0	0	0	0	0	0	0	0	0	0	2	0	2
d__Bacteria	k__norank	p__Actinobacteria	c__Actinobacteria	o__unclassified_c__Actinobacteria	f__unclassified_c__Actinobacteria	g__unclassified_c__Actinobacteria	s__unclassified_c__Actinobacteria	OTU104	0	0	0	0	0	0	2	0	0	0	0	0	0	0	0	0	2
d__Bacteria	k__norank	p__Actinobacteria	c__Actinobacteria	o__unclassified_c__Actinobacteria	f__unclassified_c__Actinobacteria	g__unclassified_c__Actinobacteria	s__unclassified_c__Actinobacteria	OTU1064	0	0	0	0	0	0	0	6	2	0	1	0	0	0	0	0	9
d__Bacteria	k__norank	p__Actinobacteria	c__Actinobacteria	o__unclassified_c__Actinobacteria	f__unclassified_c__Actinobacteria	g__unclassified_c__Actinobacteria	s__unclassified_c__Actinobacteria	OTU196	0	0	4	0	0	0	2	0	0	0	0	0	0	0	0	0	6
d__Bacteria	k__norank	p__Actinobacteria	c__Actinobacteria	o__unclassified_c__Actinobacteria	f__unclassified_c__Actinobacteria	g__unclassified_c__Actinobacteria	s__unclassified_c__Actinobacteria	OTU173	0	0	1	0	0	0	1	1	0	0	0	0	0	0	0	0	3
d__Bacteria	k__norank	p__Actinobacteria	c__Actinobacteria	o__unclassified_c__Actinobacteria	f__unclassified_c__Actinobacteria	g__unclassified_c__Actinobacteria	s__unclassified_c__Actinobacteria	OTU219	0	0	0	0	0	0	7	0	0	0	0	0	1	0	0	0	8
d__Bacteria	k__norank	p__Actinobacteria	c__Actinobacteria	o__unclassified_c__Actinobacteria	f__unclassified_c__Actinobacteria	g__unclassified_c__Actinobacteria	s__unclassified_c__Actinobacteria	OTU497	0	0	1	0	0	0	3	4	0	0	0	0	0	0	0	0	8
d__Bacteria	k__norank	p__Actinobacteria	c__Actinobacteria	o__unclassified_c__Actinobacteria	f__unclassified_c__Actinobacteria	g__unclassified_c__Actinobacteria	s__unclassified_c__Actinobacteria	OTU802	1	0	0	0	0	0	0	8	2	0	29	0	0	0	0	0	40
d__Bacteria	k__norank	p__Cyanobacteria	c__Cyanobacteria	o__unclassified_c__Cyanobacteria	f__unclassified_c__Cyanobacteria	g__unclassified_c__Cyanobacteria	s__unclassified_c__Cyanobacteria	OTU840	8	0	0	0	0	0	0	0	0	0	1	0	0	1	0	0	10
d__Bacteria	k__norank	p__Proteobacteria	c__Deltaproteobacteria	o__unclassified_c__Deltaproteobacteria	f__unclassified_c__Deltaproteobacteria	g__unclassified_c__Deltaproteobacteria	s__unclassified_c__Deltaproteobacteria	OTU760	0	0	0	0	0	0	0	4	0	0	0	0	0	0	0	0	4
d__Bacteria	k__norank	p__Proteobacteria	c__Gammaproteobacteria	o__unclassified_c__Gammaproteobacteria	f__unclassified_c__Gammaproteobacteria	g__unclassified_c__Gammaproteobacteria	s__unclassified_c__Gammaproteobacteria	OTU235	0	0	1	0	0	0	0	0	0	0	0	0	0	0	0	0	1
d__Bacteria	k__norank	p__Proteobacteria	c__Gammaproteobacteria	o__unclassified_c__Gammaproteobacteria	f__unclassified_c__Gammaproteobacteria	g__unclassified_c__Gammaproteobacteria	s__unclassified_c__Gammaproteobacteria	OTU54	0	0	2	0	0	0	0	0	0	0	0	0	0	0	0	0	2
d__Bacteria	k__norank	p__Proteobacteria	c__Gammaproteobacteria	o__unclassified_c__Gammaproteobacteria	f__unclassified_c__Gammaproteobacteria	g__unclassified_c__Gammaproteobacteria	s__unclassified_c__Gammaproteobacteria	OTU179	0	0	0	0	0	0	1	0	0	0	0	0	0	0	0	0	1
d__Bacteria	k__norank	p__Proteobacteria	c__Gammaproteobacteria	o__unclassified_c__Gammaproteobacteria	f__unclassified_c__Gammaproteobacteria	g__unclassified_c__Gammaproteobacteria	s__unclassified_c__Gammaproteobacteria	OTU130	0	0	6	0	0	0	0	0	0	0	0	0	1	0	0	0	7
d__Bacteria	k__norank	p__Proteobacteria	c__Alphaproteobacteria	o__Rhodospirillales	f__Acetobacteraceae	g__unclassified_f__Acetobacteraceae	s__unclassified_f__Acetobacteraceae	OTU843	12	0	0	0	0	0	0	0	0	0	0	0	0	0	0	0	12
d__Bacteria	k__norank	p__Proteobacteria	c__Alphaproteobacteria	o__Rhodospirillales	f__Acetobacteraceae	g__unclassified_f__Acetobacteraceae	s__unclassified_f__Acetobacteraceae	OTU156	0	0	1	0	0	0	0	0	0	0	0	0	0	0	0	0	1
d__Bacteria	k__norank	p__Proteobacteria	c__Betaproteobacteria	o__Burkholderiales	f__Alcaligenaceae	g__unclassified_f__Alcaligenaceae	s__unclassified_f__Alcaligenaceae	OTU320	0	0	1	0	0	0	0	0	0	0	1	0	0	0	0	0	2
d__Bacteria	k__norank	p__Firmicutes	c__Bacilli	o__Bacillales	f__Bacillaceae	g__unclassified_f__Bacillaceae	s__unclassified_f__Bacillaceae	OTU627	0	0	0	0	0	0	0	0	0	0	0	0	0	9	1	0	10
d__Bacteria	k__norank	p__Acidobacteria	c__Acidobacteria	o__Blastocatellales	f__Blastocatellaceae__Subgroup_4_	g__unclassified_f__Blastocatellaceae__Subgroup_4_	s__unclassified_f__Blastocatellaceae__Subgroup_4_	OTU835	23	0	0	0	0	0	0	0	0	0	0	0	0	0	0	0	23
d__Bacteria	k__norank	p__Planctomycetes	c__Planctomycetacia	o__Brocadiales	f__Brocadiaceae	g__unclassified_f__Brocadiaceae	s__unclassified_f__Brocadiaceae	OTU909	2030	0	0	0	0	0	0	106	0	0	0	0	0	0	0	0	2136
d__Bacteria	k__norank	p__Chloroflexi	c__Caldilineae	o__Caldilineales	f__Caldilineaceae	g__unclassified_f__Caldilineaceae	s__unclassified_f__Caldilineaceae	OTU715	0	0	1	0	0	0	10	0	0	0	0	0	0	0	0	0	11
d__Bacteria	k__norank	p__Bacteroidetes	c__Sphingobacteriia	o__Sphingobacteriales	f__Chitinophagaceae	g__unclassified_f__Chitinophagaceae	s__unclassified_f__Chitinophagaceae	OTU961	11	0	0	0	0	0	0	0	0	0	1	0	0	6	0	0	18
d__Bacteria	k__norank	p__Chlamydiae	c__Chlamydiae	o__Chlamydiales	f__Chlamydiaceae	g__unclassified_f__Chlamydiaceae	s__unclassified_f__Chlamydiaceae	OTU669	0	0	0	0	29	0	0	0	0	0	0	0	0	654	0	0	683
d__Bacteria	k__norank	p__Chloroflexi	c__Chloroflexia	o__Chloroflexales	f__Chloroflexaceae	g__unclassified_f__Chloroflexaceae	s__unclassified_f__Chloroflexaceae	OTU441	0	0	9	0	0	0	3	0	0	0	0	0	0	0	0	0	12
d__Bacteria	k__norank	p__Chloroflexi	c__Chloroflexia	o__Chloroflexales	f__Chloroflexaceae	g__unclassified_f__Chloroflexaceae	s__unclassified_f__Chloroflexaceae	OTU405	0	0	27	3	0	0	32	0	0	4	0	0	0	0	1	2	69
d__Bacteria	k__norank	p__Chloroflexi	c__Chloroflexia	o__Chloroflexales	f__Chloroflexaceae	g__unclassified_f__Chloroflexaceae	s__unclassified_f__Chloroflexaceae	OTU226	0	0	1	1	0	0	1	0	0	0	0	0	0	0	0	0	3
d__Bacteria	k__norank	p__Chloroflexi	c__Chloroflexia	o__Chloroflexales	f__Chloroflexaceae	g__unclassified_f__Chloroflexaceae	s__unclassified_f__Chloroflexaceae	OTU343	0	0	3	1	0	0	1	0	0	0	0	0	0	0	0	0	5
d__Bacteria	k__norank	p__Chloroflexi	c__Chloroflexia	o__Chloroflexales	f__Chloroflexaceae	g__unclassified_f__Chloroflexaceae	s__unclassified_f__Chloroflexaceae	OTU365	0	0	1	0	0	0	2	0	0	0	0	0	0	0	0	0	3
d__Bacteria	k__norank	p__Chloroflexi	c__Chloroflexia	o__Chloroflexales	f__Chloroflexaceae	g__unclassified_f__Chloroflexaceae	s__unclassified_f__Chloroflexaceae	OTU366	0	0	1	0	0	0	5	0	0	0	0	0	0	0	0	0	6
d__Bacteria	k__norank	p__Chloroflexi	c__Chloroflexia	o__Chloroflexales	f__Chloroflexaceae	g__unclassified_f__Chloroflexaceae	s__unclassified_f__Chloroflexaceae	OTU482	0	0	0	0	0	0	1	0	0	1	0	0	0	0	0	0	2
d__Bacteria	k__norank	p__Chloroflexi	c__Chloroflexia	o__Chloroflexales	f__Chloroflexaceae	g__unclassified_f__Chloroflexaceae	s__unclassified_f__Chloroflexaceae	OTU605	0	0	2	0	0	0	0	0	0	0	0	0	0	0	0	1	3
d__Bacteria	k__norank	p__Firmicutes	c__Clostridia	o__Clostridiales	f__Clostridiaceae_1	g__unclassified_f__Clostridiaceae_1	s__unclassified_f__Clostridiaceae_1	OTU567	0	0	0	1	0	0	0	0	0	0	0	0	0	0	0	0	1
d__Bacteria	k__norank	p__Firmicutes	c__Clostridia	o__Clostridiales	f__Clostridiaceae_1	g__unclassified_f__Clostridiaceae_1	s__unclassified_f__Clostridiaceae_1	OTU620	0	12	8	8	0	42	91	0	0	0	0	0	0	0	0	79	240
d__Bacteria	k__norank	p__Proteobacteria	c__Betaproteobacteria	o__Burkholderiales	f__Comamonadaceae	g__unclassified_f__Comamonadaceae	s__unclassified_f__Comamonadaceae	OTU990	229	0	0	0	0	0	0	6	0	0	0	0	0	0	0	0	235
d__Bacteria	k__norank	p__Proteobacteria	c__Betaproteobacteria	o__Burkholderiales	f__Comamonadaceae	g__unclassified_f__Comamonadaceae	s__unclassified_f__Comamonadaceae	OTU389	0	0	13	0	0	0	0	0	0	0	0	0	0	0	0	0	13
d__Bacteria	k__norank	p__Proteobacteria	c__Betaproteobacteria	o__Burkholderiales	f__Comamonadaceae	g__unclassified_f__Comamonadaceae	s__unclassified_f__Comamonadaceae	OTU893	32	0	0	0	0	0	0	0	0	0	0	0	0	0	0	0	32
d__Bacteria	k__norank	p__Proteobacteria	c__Betaproteobacteria	o__Burkholderiales	f__Comamonadaceae	g__unclassified_f__Comamonadaceae	s__unclassified_f__Comamonadaceae	OTU879	2	0	0	0	0	0	0	0	0	0	2	0	0	0	0	0	4
d__Bacteria	k__norank	p__Proteobacteria	c__Betaproteobacteria	o__Burkholderiales	f__Comamonadaceae	g__unclassified_f__Comamonadaceae	s__unclassified_f__Comamonadaceae	OTU19	0	0	0	1	0	0	0	28	1	0	12	0	0	0	0	0	42
d__Bacteria	k__norank	p__Actinobacteria	c__Actinobacteria	o__Micrococcales	f__Dermacoccaceae	g__unclassified_f__Dermacoccaceae	s__unclassified_f__Dermacoccaceae	OTU492	0	0	7	0	0	0	7	0	0	0	0	0	0	2	0	0	16
d__Bacteria	k__norank	p__Proteobacteria	c__Deltaproteobacteria	o__Desulfobacterales	f__Desulfobulbaceae	g__unclassified_f__Desulfobulbaceae	s__unclassified_f__Desulfobulbaceae	OTU270	0	0	6	0	0	0	11	0	0	0	0	0	0	0	0	0	17
d__Bacteria	k__norank	p__Firmicutes	c__Erysipelotrichia	o__Erysipelotrichales	f__Erysipelotrichaceae	g__unclassified_f__Erysipelotrichaceae	s__unclassified_f__Erysipelotrichaceae	OTU609	0	19	258	22	0	26	2	0	1	0	0	0	58	0	2	4	392
d__Bacteria	k__norank	p__Firmicutes	c__Clostridia	o__Clostridiales	f__Family_XIII	g__unclassified_f__Family_XIII	s__unclassified_f__Family_XIII	OTU9	0	0	0	0	0	0	1	0	0	0	0	0	0	0	0	0	1
d__Bacteria	k__norank	p__Cyanobacteria	c__Cyanobacteria	o__SubsectionIII	f__FamilyI_o__SubsectionIII	g__unclassified_f__FamilyI_o__SubsectionIII	s__unclassified_f__FamilyI_o__SubsectionIII	OTU473	0	0	0	1	0	0	0	0	0	0	0	0	0	0	0	0	1
d__Bacteria	k__norank	p__Proteobacteria	c__Betaproteobacteria	o__Hydrogenophilales	f__Hydrogenophilaceae	g__unclassified_f__Hydrogenophilaceae	s__unclassified_f__Hydrogenophilaceae	OTU914	3	0	0	0	0	0	0	0	0	0	0	0	0	0	0	0	3
d__Bacteria	k__norank	p__Actinobacteria	c__Actinobacteria	o__Micrococcales	f__Intrasporangiaceae	g__unclassified_f__Intrasporangiaceae	s__unclassified_f__Intrasporangiaceae	OTU917	13	0	0	0	0	0	0	0	0	0	0	0	0	0	0	0	13
d__Bacteria	k__norank	p__Actinobacteria	c__Actinobacteria	o__Micrococcales	f__Intrasporangiaceae	g__unclassified_f__Intrasporangiaceae	s__unclassified_f__Intrasporangiaceae	OTU595	12	0	17	1	0	0	10	4	0	0	0	0	0	0	0	1	45
d__Bacteria	k__norank	p__Firmicutes	c__Clostridia	o__Clostridiales	f__Lachnospiraceae	g__unclassified_f__Lachnospiraceae	s__unclassified_f__Lachnospiraceae	OTU596	0	0	106	0	0	0	2	0	0	0	0	0	0	0	0	0	108
d__Bacteria	k__norank	p__Firmicutes	c__Clostridia	o__Clostridiales	f__Lachnospiraceae	g__unclassified_f__Lachnospiraceae	s__unclassified_f__Lachnospiraceae	OTU617	0	53	28	42	15	1	0	0	0	0	0	0	0	0	0	0	139
d__Bacteria	k__norank	p__Firmicutes	c__Clostridia	o__Clostridiales	f__Lachnospiraceae	g__unclassified_f__Lachnospiraceae	s__unclassified_f__Lachnospiraceae	OTU339	0	0	1	0	0	0	0	0	0	0	0	0	0	0	0	0	1
d__Bacteria	k__norank	p__Firmicutes	c__Clostridia	o__Clostridiales	f__Lachnospiraceae	g__unclassified_f__Lachnospiraceae	s__unclassified_f__Lachnospiraceae	OTU422	0	0	3	0	0	0	0	0	0	0	0	0	0	0	0	0	3
d__Bacteria	k__norank	p__Actinobacteria	c__Actinobacteria	o__Micrococcales	f__Microbacteriaceae	g__unclassified_f__Microbacteriaceae	s__unclassified_f__Microbacteriaceae	OTU967	61	0	0	0	0	0	0	71	12	1	47	0	0	0	0	0	192
d__Bacteria	k__norank	p__Actinobacteria	c__Actinobacteria	o__Micromonosporales	f__Micromonosporaceae	g__unclassified_f__Micromonosporaceae	s__unclassified_f__Micromonosporaceae	OTU194	0	0	0	0	0	0	0	1	0	0	0	0	0	0	0	0	1
d__Bacteria	k__norank	p__Firmicutes	c__Clostridia	o__Clostridiales	f__Peptostreptococcaceae	g__unclassified_f__Peptostreptococcaceae	s__unclassified_f__Peptostreptococcaceae	OTU514	0	0	0	0	1	0	8	0	0	0	0	0	1	0	0	0	10
d__Bacteria	k__norank	p__Bacteroidetes	c__Bacteroidia	o__Bacteroidales	f__Porphyromonadaceae	g__unclassified_f__Porphyromonadaceae	s__unclassified_f__Porphyromonadaceae	OTU594	0	0	3	0	0	0	0	0	0	0	0	0	0	0	0	0	3
d__Bacteria	k__norank	p__Bacteroidetes	c__Bacteroidia	o__Bacteroidales	f__Porphyromonadaceae	g__unclassified_f__Porphyromonadaceae	s__unclassified_f__Porphyromonadaceae	OTU789	0	56	354	20	17	50	0	0	13	0	112	0	13	0	0	0	635
d__Bacteria	k__norank	p__Bacteroidetes	c__Bacteroidia	o__Bacteroidales	f__Porphyromonadaceae	g__unclassified_f__Porphyromonadaceae	s__unclassified_f__Porphyromonadaceae	OTU645	0	0	0	0	0	0	0	0	0	0	0	0	0	7	0	0	7
d__Bacteria	k__norank	p__Bacteroidetes	c__Bacteroidia	o__Bacteroidales	f__Porphyromonadaceae	g__unclassified_f__Porphyromonadaceae	s__unclassified_f__Porphyromonadaceae	OTU646	0	0	0	0	0	0	0	0	0	0	0	0	0	9	0	0	9
d__Bacteria	k__norank	p__Actinobacteria	c__Actinobacteria	o__Propionibacteriales	f__Propionibacteriaceae	g__unclassified_f__Propionibacteriaceae	s__unclassified_f__Propionibacteriaceae	OTU57	0	0	1	1	0	0	0	0	0	0	0	0	0	0	7	0	9
d__Bacteria	k__norank	p__Proteobacteria	c__Alphaproteobacteria	o__Rhodobacterales	f__Rhodobacteraceae	g__unclassified_f__Rhodobacteraceae	s__unclassified_f__Rhodobacteraceae	OTU379	0	0	2	3	0	0	0	4	0	4	0	0	0	0	1	1	15
d__Bacteria	k__norank	p__Proteobacteria	c__Alphaproteobacteria	o__Rhodobacterales	f__Rhodobacteraceae	g__unclassified_f__Rhodobacteraceae	s__unclassified_f__Rhodobacteraceae	OTU362	0	0	1	0	0	0	9	0	2	0	0	0	2	0	0	0	14
d__Bacteria	k__norank	p__Proteobacteria	c__Alphaproteobacteria	o__Rhodobacterales	f__Rhodobacteraceae	g__unclassified_f__Rhodobacteraceae	s__unclassified_f__Rhodobacteraceae	OTU888	78	0	0	0	0	0	0	0	0	0	0	0	0	0	0	0	78
d__Bacteria	k__norank	p__Proteobacteria	c__Alphaproteobacteria	o__Rhodobacterales	f__Rhodobacteraceae	g__unclassified_f__Rhodobacteraceae	s__unclassified_f__Rhodobacteraceae	OTU414	0	0	0	0	0	0	0	0	0	0	0	0	0	0	0	1	1
d__Bacteria	k__norank	p__Proteobacteria	c__Alphaproteobacteria	o__Rhodobacterales	f__Rhodobacteraceae	g__unclassified_f__Rhodobacteraceae	s__unclassified_f__Rhodobacteraceae	OTU140	0	0	0	0	0	0	0	0	0	1	0	0	0	8	0	0	9
d__Bacteria	k__norank	p__Proteobacteria	c__Alphaproteobacteria	o__Rhodobacterales	f__Rhodobacteraceae	g__unclassified_f__Rhodobacteraceae	s__unclassified_f__Rhodobacteraceae	OTU1032	31	0	0	0	0	0	0	0	0	0	0	0	0	0	0	0	31
d__Bacteria	k__norank	p__Proteobacteria	c__Alphaproteobacteria	o__Rhodobacterales	f__Rhodobacteraceae	g__unclassified_f__Rhodobacteraceae	s__unclassified_f__Rhodobacteraceae	OTU328	0	0	0	2	0	0	1	0	0	3	0	0	0	0	0	1	7
d__Bacteria	k__norank	p__Proteobacteria	c__Betaproteobacteria	o__Rhodocyclales	f__Rhodocyclaceae	g__unclassified_f__Rhodocyclaceae	s__unclassified_f__Rhodocyclaceae	OTU55	0	0	0	1	0	0	0	0	0	0	1	1	0	1	13	0	17
d__Bacteria	k__norank	p__Firmicutes	c__Clostridia	o__Clostridiales	f__Ruminococcaceae	g__unclassified_f__Ruminococcaceae	s__unclassified_f__Ruminococcaceae	OTU885	5	0	0	0	0	0	0	0	0	0	0	0	0	0	0	0	5
d__Bacteria	k__norank	p__Bacteroidetes	c__Sphingobacteriia	o__Sphingobacteriales	f__Sphingobacteriaceae	g__unclassified_f__Sphingobacteriaceae	s__unclassified_f__Sphingobacteriaceae	OTU805	0	0	0	0	0	0	0	0	0	0	10	0	0	0	0	0	10
d__Bacteria	k__norank	p__Bacteroidetes	c__Sphingobacteriia	o__Sphingobacteriales	f__Sphingobacteriaceae	g__unclassified_f__Sphingobacteriaceae	s__unclassified_f__Sphingobacteriaceae	OTU1034	33	0	0	0	0	0	0	0	0	0	0	0	0	0	0	0	33
d__Bacteria	k__norank	p__Actinobacteria	c__Actinobacteria	o__Streptosporangiales	f__Thermomonosporaceae	g__unclassified_f__Thermomonosporaceae	s__unclassified_f__Thermomonosporaceae	OTU947	9	0	0	0	0	0	0	0	0	0	0	0	0	0	0	0	9
d__Bacteria	k__norank	p__Firmicutes	c__Negativicutes	o__Selenomonadales	f__Veillonellaceae	g__unclassified_f__Veillonellaceae	s__unclassified_f__Veillonellaceae	OTU15	0	0	1	0	0	0	0	0	0	0	0	0	0	0	0	0	1
d__Bacteria	k__norank	p__Proteobacteria	c__Gammaproteobacteria	o__Xanthomonadales	f__Xanthomonadaceae	g__unclassified_f__Xanthomonadaceae	s__unclassified_f__Xanthomonadaceae	OTU1024	12	0	0	0	0	0	0	0	0	0	0	0	0	0	0	0	12
d__Bacteria	k__norank	p__Proteobacteria	c__Gammaproteobacteria	o__Xanthomonadales	f__Xanthomonadaceae	g__unclassified_f__Xanthomonadaceae	s__unclassified_f__Xanthomonadaceae	OTU942	22	0	0	0	0	0	0	0	0	0	0	0	0	0	0	0	22
d__Bacteria	k__norank	p__Proteobacteria	c__Gammaproteobacteria	o__Xanthomonadales	f__Xanthomonadaceae	g__unclassified_f__Xanthomonadaceae	s__unclassified_f__Xanthomonadaceae	OTU750	24	0	0	0	0	0	0	1	0	0	0	0	0	0	0	0	25
d__Bacteria	k__norank	p__unclassified_k__norank	c__unclassified_k__norank	o__unclassified_k__norank	f__unclassified_k__norank	g__unclassified_k__norank	s__unclassified_k__norank	OTU970	13	0	0	0	0	0	0	0	0	0	0	0	0	0	0	0	13
d__Bacteria	k__norank	p__unclassified_k__norank	c__unclassified_k__norank	o__unclassified_k__norank	f__unclassified_k__norank	g__unclassified_k__norank	s__unclassified_k__norank	OTU739	0	0	0	0	0	0	0	8	2	0	0	0	0	0	0	0	10
d__Bacteria	k__norank	p__unclassified_k__norank	c__unclassified_k__norank	o__unclassified_k__norank	f__unclassified_k__norank	g__unclassified_k__norank	s__unclassified_k__norank	OTU116	0	0	0	0	0	0	1	0	0	0	0	0	0	0	0	0	1
d__Bacteria	k__norank	p__unclassified_k__norank	c__unclassified_k__norank	o__unclassified_k__norank	f__unclassified_k__norank	g__unclassified_k__norank	s__unclassified_k__norank	OTU839	260	0	0	0	0	0	0	29	0	0	0	0	0	0	0	0	289
d__Bacteria	k__norank	p__unclassified_k__norank	c__unclassified_k__norank	o__unclassified_k__norank	f__unclassified_k__norank	g__unclassified_k__norank	s__unclassified_k__norank	OTU996	24	0	0	0	0	0	0	0	0	0	0	0	0	0	0	0	24
d__Bacteria	k__norank	p__unclassified_k__norank	c__unclassified_k__norank	o__unclassified_k__norank	f__unclassified_k__norank	g__unclassified_k__norank	s__unclassified_k__norank	OTU744	0	0	0	0	0	0	0	13	0	0	1	0	0	0	0	0	14
d__Bacteria	k__norank	p__unclassified_k__norank	c__unclassified_k__norank	o__unclassified_k__norank	f__unclassified_k__norank	g__unclassified_k__norank	s__unclassified_k__norank	OTU700	0	0	0	0	0	0	0	0	0	0	0	0	0	2	0	0	2
d__Bacteria	k__norank	p__unclassified_k__norank	c__unclassified_k__norank	o__unclassified_k__norank	f__unclassified_k__norank	g__unclassified_k__norank	s__unclassified_k__norank	OTU221	0	0	0	0	0	0	1	0	0	0	0	0	0	0	0	0	1
d__Bacteria	k__norank	p__unclassified_k__norank	c__unclassified_k__norank	o__unclassified_k__norank	f__unclassified_k__norank	g__unclassified_k__norank	s__unclassified_k__norank	OTU1043	36	0	0	0	0	0	0	9	0	0	0	0	0	0	0	0	45
d__Bacteria	k__norank	p__Actinobacteria	c__Actinobacteria	o__Acidimicrobiales	f__unclassified_o__Acidimicrobiales	g__unclassified_o__Acidimicrobiales	s__unclassified_o__Acidimicrobiales	OTU229	0	0	1	0	0	0	0	0	0	0	0	0	0	0	0	0	1
d__Bacteria	k__norank	p__Actinobacteria	c__Actinobacteria	o__Acidimicrobiales	f__unclassified_o__Acidimicrobiales	g__unclassified_o__Acidimicrobiales	s__unclassified_o__Acidimicrobiales	OTU489	0	0	0	0	0	0	1	0	0	0	0	0	0	0	0	0	1
d__Bacteria	k__norank	p__Actinobacteria	c__Actinobacteria	o__Acidimicrobiales	f__unclassified_o__Acidimicrobiales	g__unclassified_o__Acidimicrobiales	s__unclassified_o__Acidimicrobiales	OTU709	0	0	1	0	1	0	3	0	0	0	0	0	0	0	0	0	5
d__Bacteria	k__norank	p__Proteobacteria	c__Betaproteobacteria	o__Burkholderiales	f__unclassified_o__Burkholderiales	g__unclassified_o__Burkholderiales	s__unclassified_o__Burkholderiales	OTU1018	19	0	0	0	0	0	0	0	0	0	0	0	0	0	0	0	19
d__Bacteria	k__norank	p__Chlamydiae	c__Chlamydiae	o__Chlamydiales	f__unclassified_o__Chlamydiales	g__unclassified_o__Chlamydiales	s__unclassified_o__Chlamydiales	OTU647	0	0	0	0	0	0	0	0	0	0	0	1	0	9	0	0	10
d__Bacteria	k__norank	p__Chloroflexi	c__Chloroflexia	o__Chloroflexales	f__unclassified_o__Chloroflexales	g__unclassified_o__Chloroflexales	s__unclassified_o__Chloroflexales	OTU323	0	0	3	0	0	0	5	0	0	5	0	0	0	0	0	1	14
d__Bacteria	k__norank	p__Chloroflexi	c__Chloroflexia	o__Chloroflexales	f__unclassified_o__Chloroflexales	g__unclassified_o__Chloroflexales	s__unclassified_o__Chloroflexales	OTU452	0	0	2	1	0	0	3	0	0	0	0	0	0	0	0	0	6
d__Bacteria	k__norank	p__Chloroflexi	c__Chloroflexia	o__Chloroflexales	f__unclassified_o__Chloroflexales	g__unclassified_o__Chloroflexales	s__unclassified_o__Chloroflexales	OTU77	0	0	0	0	0	0	0	0	0	2	0	0	0	0	0	0	2
d__Bacteria	k__norank	p__Actinobacteria	c__Actinobacteria	o__Frankiales	f__unclassified_o__Frankiales	g__unclassified_o__Frankiales	s__unclassified_o__Frankiales	OTU1014	8	0	0	0	0	0	0	0	0	0	0	0	0	0	0	0	8
d__Bacteria	k__norank	p__Proteobacteria	c__Alphaproteobacteria	o__Rhizobiales	f__unclassified_o__Rhizobiales	g__unclassified_o__Rhizobiales	s__unclassified_o__Rhizobiales	OTU421	0	0	0	0	0	0	1	0	0	2	0	0	0	0	0	0	3
d__Bacteria	k__norank	p__Proteobacteria	c__Alphaproteobacteria	o__Rhizobiales	f__unclassified_o__Rhizobiales	g__unclassified_o__Rhizobiales	s__unclassified_o__Rhizobiales	OTU371	0	0	6	1	0	0	17	1	0	0	0	0	0	0	0	2	27
d__Bacteria	k__norank	p__Proteobacteria	c__Alphaproteobacteria	o__Rhizobiales	f__unclassified_o__Rhizobiales	g__unclassified_o__Rhizobiales	s__unclassified_o__Rhizobiales	OTU152	0	0	0	0	0	0	2	0	0	0	0	0	0	0	0	0	2
d__Bacteria	k__norank	p__Actinobacteria	c__Actinobacteria	o__Solirubrobacterales	f__unclassified_o__Solirubrobacterales	g__unclassified_o__Solirubrobacterales	s__unclassified_o__Solirubrobacterales	OTU439	0	0	3	0	0	0	0	0	0	0	0	0	2	0	0	0	5
d__Bacteria	k__norank	p__Actinobacteria	c__Actinobacteria	o__Solirubrobacterales	f__unclassified_o__Solirubrobacterales	g__unclassified_o__Solirubrobacterales	s__unclassified_o__Solirubrobacterales	OTU797	0	0	0	0	0	0	0	21	3	0	3	0	0	0	0	0	27
d__Bacteria	k__norank	p__Actinobacteria	c__Actinobacteria	o__Solirubrobacterales	f__unclassified_o__Solirubrobacterales	g__unclassified_o__Solirubrobacterales	s__unclassified_o__Solirubrobacterales	OTU765	0	0	0	0	0	0	0	12	0	0	0	0	0	0	0	0	12
d__Bacteria	k__norank	p__Actinobacteria	c__Actinobacteria	o__Solirubrobacterales	f__unclassified_o__Solirubrobacterales	g__unclassified_o__Solirubrobacterales	s__unclassified_o__Solirubrobacterales	OTU808	0	0	0	0	0	0	0	6	0	0	0	0	0	0	0	0	6
d__Bacteria	k__norank	p__Bacteroidetes	c__unclassified_p__Bacteroidetes	o__unclassified_p__Bacteroidetes	f__unclassified_p__Bacteroidetes	g__unclassified_p__Bacteroidetes	s__unclassified_p__Bacteroidetes	OTU573	0	0	0	0	0	0	1	0	0	0	0	0	0	0	0	0	1
d__Bacteria	k__norank	p__Bacteroidetes	c__unclassified_p__Bacteroidetes	o__unclassified_p__Bacteroidetes	f__unclassified_p__Bacteroidetes	g__unclassified_p__Bacteroidetes	s__unclassified_p__Bacteroidetes	OTU1017	11	0	0	0	0	0	0	0	0	0	0	0	0	0	0	0	11
d__Bacteria	k__norank	p__Chloroflexi	c__unclassified_p__Chloroflexi	o__unclassified_p__Chloroflexi	f__unclassified_p__Chloroflexi	g__unclassified_p__Chloroflexi	s__unclassified_p__Chloroflexi	OTU330	0	0	0	0	0	0	9	1	0	0	0	0	1	0	0	0	11
d__Bacteria	k__norank	p__Chloroflexi	c__unclassified_p__Chloroflexi	o__unclassified_p__Chloroflexi	f__unclassified_p__Chloroflexi	g__unclassified_p__Chloroflexi	s__unclassified_p__Chloroflexi	OTU1031	6	0	0	0	0	0	0	0	0	0	0	0	0	0	0	0	6
d__Bacteria	k__norank	p__Chloroflexi	c__unclassified_p__Chloroflexi	o__unclassified_p__Chloroflexi	f__unclassified_p__Chloroflexi	g__unclassified_p__Chloroflexi	s__unclassified_p__Chloroflexi	OTU985	14	0	0	0	0	0	0	0	0	0	0	0	0	0	0	0	14
d__Bacteria	k__norank	p__Chloroflexi	c__unclassified_p__Chloroflexi	o__unclassified_p__Chloroflexi	f__unclassified_p__Chloroflexi	g__unclassified_p__Chloroflexi	s__unclassified_p__Chloroflexi	OTU925	48	0	0	0	0	0	0	0	0	0	0	0	0	0	0	0	48
d__Bacteria	k__norank	p__Chloroflexi	c__unclassified_p__Chloroflexi	o__unclassified_p__Chloroflexi	f__unclassified_p__Chloroflexi	g__unclassified_p__Chloroflexi	s__unclassified_p__Chloroflexi	OTU929	11	0	0	0	0	0	0	0	0	0	0	0	0	0	0	0	11
d__Bacteria	k__norank	p__Firmicutes	c__unclassified_p__Firmicutes	o__unclassified_p__Firmicutes	f__unclassified_p__Firmicutes	g__unclassified_p__Firmicutes	s__unclassified_p__Firmicutes	OTU663	0	0	1	10	0	0	0	2	4	2	0	0	0	144	1001	0	1164
d__Bacteria	k__norank	p__Firmicutes	c__unclassified_p__Firmicutes	o__unclassified_p__Firmicutes	f__unclassified_p__Firmicutes	g__unclassified_p__Firmicutes	s__unclassified_p__Firmicutes	OTU618	0	8	12	4	0	2	2	0	0	0	0	0	0	0	0	0	28
d__Bacteria	k__norank	p__Bacteroidetes	c__Bacteroidia	o__Bacteroidales	f__Rikenellaceae	g__vadinBC27_wastewater-sludge_group	s__uncultured_Clostridium_sp._g__vadinBC27_wastewater-sludge_group	OTU848	8	0	0	0	0	0	0	0	0	0	0	0	0	0	0	0	8
d__Bacteria	k__norank	p__Proteobacteria	c__Alphaproteobacteria	o__Rhizobiales	f__Xanthobacteraceae	g__Variibacter	s__uncultured_alpha_proteobacterium_g__Variibacter	OTU866	93	0	0	2	0	0	1	2	0	1	2	0	0	0	0	0	101
d__Bacteria	k__norank	p__Firmicutes	c__Negativicutes	o__Selenomonadales	f__Veillonellaceae	g__Veillonella	s__Veillonella_parvula	OTU263	50	0	0	0	0	0	0	0	0	0	0	0	0	1	0	0	51
d__Bacteria	k__norank	p__Proteobacteria	c__Gammaproteobacteria	o__Vibrionales	f__Vibrionaceae	g__Vibrio	s__unclassified_g__Vibrio	OTU710	0	121	40	22	49	75	0	0	0	0	0	0	148	2	3	2	462
d__Bacteria	k__norank	p__Proteobacteria	c__Gammaproteobacteria	o__Vibrionales	f__Vibrionaceae	g__Vibrio	s__unclassified_g__Vibrio	OTU616	0	2	0	0	1	0	0	0	0	0	0	0	8	0	0	0	11
d__Bacteria	k__norank	p__Proteobacteria	c__Betaproteobacteria	o__Neisseriales	f__Neisseriaceae	g__Vogesella	s__unclassified_g__Vogesella	OTU818	0	0	0	0	0	0	0	9	1	0	4	3	0	0	2	0	19
d__Bacteria	k__norank	p__Firmicutes	c__Bacilli	o__Lactobacillales	f__Leuconostocaceae	g__Weissella	s__Weissella_paramesenteroides	OTU519	0	0	0	0	0	0	0	0	0	0	0	0	0	3	0	0	3
d__Bacteria	k__norank	p__Proteobacteria	c__Alphaproteobacteria	o__Rickettsiales	f__Anaplasmataceae	g__Wolbachia	s__uncultured_alpha_proteobacterium_g__Wolbachia	OTU994	14	0	0	0	0	0	0	11	0	0	0	0	0	0	0	0	25
d__Bacteria	k__norank	p__Proteobacteria	c__Alphaproteobacteria	o__Caulobacterales	f__Hyphomonadaceae	g__Woodsholea	s__uncultured_bacterium_g__Woodsholea	OTU844	34	0	0	0	0	0	0	0	0	0	0	0	0	0	0	0	34
d__Bacteria	k__norank	p__Proteobacteria	c__Gammaproteobacteria	o__Xanthomonadales	f__Xanthomonadaceae	g__Xanthomonas	s__unclassified_g__Xanthomonas	OTU447	0	0	0	0	1	0	0	0	0	0	0	0	0	0	0	0	1
d__Bacteria	k__norank	p__Proteobacteria	c__Betaproteobacteria	o__Rhodocyclales	f__Rhodocyclaceae	g__Zoogloea	s__uncultured_bacterium_g__Zoogloea	OTU662	0	0	0	0	0	0	0	0	0	1	0	0	0	8	0	0	9
d__Bacteria	k__norank	p__Proteobacteria	c__Betaproteobacteria	o__Rhodocyclales	f__Rhodocyclaceae	g__Zoogloea	s__uncultured_bacterium_g__Zoogloea	OTU69	0	0	0	0	0	0	0	0	1	2	0	0	0	3	0	0	6

## Sheet: Sheet1
Genus	OTU	BSB	BT-F1	TB-F1	TC
g__unclassified_p__Firmicutes	OTU663	35	8	1145	6
g__unclassified_o__Solirubrobacterales	OTU439	3	39	2	6
g__unclassified_o__Rhizobiales	OTU421	7	21	4	2
g__unclassified_o__Chloroflexales	OTU323	6	8	1	7
g__unclassified_k__norank	OTU970	333	61	2	3
g__unclassified_f__Rhodobacteraceae	OTU379	117	14	14	10
g__unclassified_f__Porphyromonadaceae	OTU594	433	67	29	125
g__unclassified_f__Erysipelotrichaceae	OTU609	299	28	64	1
g__unclassified_f__Chloroflexaceae	OTU441	49	45	4	5
g__unclassified_c__Actinobacteria	OTU104	7	34	1	34
g__Thauera	OTU668	13	1	43	26
g__Streptococcus	OTU672	30	83	1240	91
g__Stenotrophomonas	OTU648	7	3	24	14
g__Staphylococcus	OTU195	18	1	2	16
g__Shewanella	OTU711	1337	480	269	58
g__Roseomonas	OTU344	9	13	2	4
g__Romboutsia	OTU619	2634	23633	6735	74
g__Rhodococcus	OTU928	1698	387	613	963
g__Rhodobacter	OTU346	4	4	1	1
g__Rhizobium	OTU306	17	165	14	5
g__Ralstonia	OTU657	535	246	876	648
g__Pseudomonas	OTU11	63	70	85	19
g__Propionibacterium	OTU1012	6	6	6	8
g__Plesiomonas	OTU615	411	27	112	210
g__Pelomonas	OTU664	74	13	58	19
g__Novosphingobium	OTU123	12	3	7	1
g__norank_p__Saccharibacteria	OTU300	78	194	6	64
g__norank_o__PeM15	OTU322	267	710	11	89
g__norank_f__TM146	OTU809	164	1183	51	163
g__norank_f__Porphyromonadaceae	OTU588	4388	899	76	27
g__norank_f__MNG7	OTU409	37	145	12	24
g__norank_f__Holophagaceae	OTU1013	7	1	4	5
g__norank_f__Hados.Sed.Eubac.3	OTU602	5507	375	126	2
g__norank_f__Erysipelotrichaceae	OTU641	8055	2901	30920	439
g__norank_f__DUNssu044	OTU614	1	1	1	1
g__norank_f__Caulobacteraceae	OTU1037	9	1	6	2
g__norank_f__Caldilineaceae	OTU1045	296	199	12	5
g__norank_f__0319-6G20	OTU146	20	11	14	6
g__norank_c__Cyanobacteria	OTU546	241	958	257	133
g__norank_c__BD7-11	OTU697	2	10	11	7
g__norank_c__Acidobacteria	OTU826	136	22	36	8
g__Mycobacterium	OTU1015	149	1191	7	140
g__Microbacterium	OTU169	12	8	1	5
g__Methylocystis	OTU388	40	157	3	39
g__Mesorhizobium	OTU91	49	5	2	2
g__Lysinibacillus	OTU266	15	3	2	4
g__Lactococcus	OTU597	42	1	98	7
g__Lactobacillus	OTU512	2	20	12	3
g__Hyphomicrobium	OTU370	17	45	6	2
g__Glutamicibacter	OTU549	1	1	1	7
g__Gemmobacter	OTU451	3	9	6	9
g__Faecalibacterium	OTU658	3	2	6	3
g__Exiguobacterium	OTU980	163	27	16	16
g__Escherichia-Shigella	OTU643	109	19	27	187
g__Epulopiscium	OTU720	637	663	884	4
g__Enterobacter	OTU21	109	92	76	6
g__Defluviicoccus	OTU311	148	14	5	4
g__Dechloromonas	OTU261	5	3	1	1
g__Corynebacterium_1	OTU823	5	6	6	10
g__Comamonas	OTU632	8	3	15	1
g__Clostridium_sensu_stricto_13	OTU528	376	169	12	1
g__Clostridium_sensu_stricto_1	OTU7	5786	12401	4075	173
g__Chloronema	OTU416	56	60	2	3
g__Cetobacterium	OTU599	48401	67521	61001	133556
g__Candidatus_Microthrix	OTU187	123	22	3	3
g__Candidatus_Competibacter	OTU257	70	61	17	4
g__Burkholderia-Paraburkholderia	OTU676	26	31	108	43
g__Bosea	OTU411	6	40	1	1
g__Bdellovibrio	OTU127	13	12	25	10
g__Bacteroides	OTU612	2333	3448	729	7
g__Bacillus	OTU125	37	9	12	1
g__Azoarcus	OTU825	14	3	3	3
g__Aquabacterium	OTU631	20	16	55	36
g__Alsobacter	OTU338	13	95	2	28
g__Alpinimonas	OTU1058	44	207	2	49
g__Afipia	OTU845	217	20	16	8
g__Aeromonas	OTU32	23855	21228	20999	6400
g__Achromobacter	OTU1068	115	69	86	104

## Sheet: Sheet2
Sample\Estimators	sobs	shannon	simpson	coverage
TC-1	25	0.264792	0.908849	0.998739
TC-2	20	0.279048	0.908104	0.999806
TC-3	44	0.704454	0.697322	0.999127
TC-4	39	0.630946	0.771464	0.999418
TB1-1	50	1.14333	0.581931	0.99903
TB1-2	33	1.50093	0.303489	0.999515
TB1-3	28	1.54569	0.34719	0.999612
TB1-4	32	1.5681	0.333206	0.999515
BT1-1	25	1.29541	0.332934	0.999321
BT1-2	30	1.22684	0.421516	0.999709
BT1-3	25	1.4628	0.396995	0.999612
BT1-4	30	1.07357	0.543223	0.999224
BSB-1	50	1.94895	0.234003	0.999806
BSB-2	27	1.66747	0.313291	0.999903
BSB-3	37	2.14187	0.205382	0.999612
BSB-4	34	1.81905	0.244745	0.999806
